# Supplementary material for: Anthropocene geochemistry of metals in sediment cores from the Laurentian Great Lakes
Source: PeerJ. 2020 May 6;8:e9034. doi: 10.7717/peerj.9034 (PMC7210812; doi:10.7717/peerj.9034)
Supplement: Supplemental Information 3 — Data used to generate Table 1 and Figure 2. Data taken from Reavie, E. D., Cai, M., & Brown, T. N. (2018). Historical watershed stressors for the Laurentian Great Lakes. Geoscience Data Journal, 5(1), 4–8. https://doi.org/10.1002/gdj3.53 [file peerj-08-9034-s003.zip]

Archive with 2 entries (2 files):
- metadata.csv
- phenom_obs.csv
