# Supplementary material for: Anthropocene geochemistry of metals in sediment cores from the Laurentian Great Lakes
Source: PeerJ. 2020 May 6;8:e9034. doi: 10.7717/peerj.9034 (PMC7210812; doi:10.7717/peerj.9034)
Supplement: Supplemental Information 3 — Data used to generate Table 1 and Figure 2. Data taken from Reavie, E. D., Cai, M., & Brown, T. N. (2018). Historical watershed stressors for the Laurentian Great Lakes. Geoscience Data Journal, 5(1), 4–8. https://doi.org/10.1002/gdj3.53 [file peerj-08-9034-s003.zip › metadata.csv]

file	field	unit	null_value	description
metadata.csv	file	text	NO_NULLS	file containing field
metadata.csv	field	text	NO_NULLS	field being described
metadata.csv	unit	text	NO_NULLS	unit of measure
metadata.csv	null_value	text	NO_NULLS	representations of missing data, or 'NO_NULLS' if no missing data, empty cell if an empty value indicates missing or N/A
metadata.csv	description	text	NO_NULLS	description of field
phenom_obs.csv	watershed	int	NO_NULLS	watershed number 2-61
phenom_obs.csv	phenomena	text	NO_NULLS	name of phenomena
phenom_obs.csv	date	YYYY-MM-DD	NO_NULLS	date for record
phenom_obs.csv	new_cells	count	0	number of cells showing phenomena for first time
phenom_obs.csv	mean	float	-9999	sum divided by number of cells showing phenomena (intensity of phenomena where it occurs). For mean level across entire watershed, divide sum by watershed area from shapefile.
phenom_obs.csv	sum	float	-9999	sum of phenomena level for all cells in watershed
phenom_obs.csv	pnt_level	float	0	sum of levels for point level phenomena, e.g. total mining level
timeshape.csv	shape	int	NO_NULLS	ID for shape, links to shape field in shpfiles/shape.shp
timeshape.csv	shape_name	text	NO_NULLS	name of shape, mostly counties
timeshape.csv	phenomena	text	NO_NULLS	name of phenomena
timeshape.csv	date	YYYY-MM-DD	NO_NULLS	date for record
timeshape.csv	level	float	NO_NULLS	level of phenomena
mining.csv	latitude	degrees	NO_NULLS	latitude reported for mine
mining.csv	longitude	degrees	NO_NULLS	longitude reported for mine
mining.csv	country	text	NO_NULLS	country of mine
mining.csv	state	text	NO_NULLS	state or province of mine
mining.csv	county	text		county of mine
mining.csv	com_type	text		commodity type
mining.csv	commod1	text		primary commodity
mining.csv	commod2	text		secondary commodity
mining.csv	commod3	text		tertiary commodity
mining.csv	oper_type	text	NO_NULLS	operation type
mining.csv	yr_fst_prd	year	NO_NULLS	first year of production
mining.csv	yr_lst_prd	year		last year of production
taconite.csv	date	year
taconite.csv	taconite_discharge	arbitrary 0-1	NO_NULLS	proportion of maximum annual amount
shpfiles/shape.dbf	shape	int	NO_NULLS	links to shape field in timeshape table
shpfiles/shape.dbf	name	text	NO_NULLS	state-name:county-name
shpfiles/watershed.dbf	block	int	NO_NULLS	links to watershed field in phenom_obs table
