# Supplementary material for: Anthropocene geochemistry of metals in sediment cores from the Laurentian Great Lakes
Source: PeerJ. 2020 May 6;8:e9034. doi: 10.7717/peerj.9034 (PMC7210812; doi:10.7717/peerj.9034)
Supplement: Supplemental Information 3 — Data used to generate Table 1 and Figure 2. Data taken from Reavie, E. D., Cai, M., & Brown, T. N. (2018). Historical watershed stressors for the Laurentian Great Lakes. Geoscience Data Journal, 5(1), 4–8. https://doi.org/10.1002/gdj3.53 [file peerj-08-9034-s003.zip › phenom_obs.csv]

watershed	phenomena	date	new_cells	mean	sum	pnt_level
16	Population	1780-07-01	0	-9999	-9999	0
36	Population	1780-07-01	0	-9999	-9999	0
23	Population	1780-07-01	0	-9999	-9999	0
25	Population	1780-07-01	0	-9999	-9999	0
22	Population	1780-07-01	0	-9999	-9999	0
19	Population	1780-07-01	0	-9999	-9999	0
21	Population	1780-07-01	0	-9999	-9999	0
34	Population	1780-07-01	0	-9999	-9999	0
10	Population	1780-07-01	0	-9999	-9999	0
29	Population	1780-07-01	0	-9999	-9999	0
57	Population	1780-07-01	0	-9999	-9999	0
52	Population	1780-07-01	0	-9999	-9999	0
50	Population	1780-07-01	0	-9999	-9999	0
48	Population	1780-07-01	0	-9999	-9999	0
20	Population	1780-07-01	0	-9999	-9999	0
15	Population	1780-07-01	0	-9999	-9999	0
47	Population	1780-07-01	0	-9999	-9999	0
56	Population	1780-07-01	0	-9999	-9999	0
40	Population	1780-07-01	0	-9999	-9999	0
4	Population	1780-07-01	0	-9999	-9999	0
28	Population	1780-07-01	0	-9999	-9999	0
54	Population	1780-07-01	0	-9999	-9999	0
30	Population	1780-07-01	0	-9999	-9999	0
53	Population	1780-07-01	0	-9999	-9999	0
44	Population	1780-07-01	0	-9999	-9999	0
58	Population	1780-07-01	0	-9999	-9999	0
26	Population	1780-07-01	0	-9999	-9999	0
13	Population	1780-07-01	0	-9999	-9999	0
49	Population	1780-07-01	0	-9999	-9999	0
11	Population	1780-07-01	0	-9999	-9999	0
45	Population	1780-07-01	0	-9999	-9999	0
27	Population	1780-07-01	0	-9999	-9999	0
17	Population	1780-07-01	0	-9999	-9999	0
60	Population	1780-07-01	0	-9999	-9999	0
5	Population	1780-07-01	0	-9999	-9999	0
51	Population	1780-07-01	0	-9999	-9999	0
43	Population	1780-07-01	0	-9999	-9999	0
3	Population	1780-07-01	0	-9999	-9999	0
33	Population	1780-07-01	0	-9999	-9999	0
14	Population	1780-07-01	0	-9999	-9999	0
35	Population	1780-07-01	0	-9999	-9999	0
2	Population	1780-07-01	0	-9999	-9999	0
31	Population	1780-07-01	0	-9999	-9999	0
37	Population	1780-07-01	0	-9999	-9999	0
59	Population	1780-07-01	0	-9999	-9999	0
38	Population	1780-07-01	0	-9999	-9999	0
32	Population	1780-07-01	0	-9999	-9999	0
12	Population	1780-07-01	0	-9999	-9999	0
42	Population	1780-07-01	0	-9999	-9999	0
39	Population	1780-07-01	0	-9999	-9999	0
18	Population	1780-07-01	0	-9999	-9999	0
9	Population	1780-07-01	0	-9999	-9999	0
24	Population	1780-07-01	0	-9999	-9999	0
6	Population	1780-07-01	0	-9999	-9999	0
55	Population	1780-07-01	0	-9999	-9999	0
41	Population	1780-07-01	0	-9999	-9999	0
7	Population	1780-07-01	0	-9999	-9999	0
61	Population	1780-07-01	0	-9999	-9999	0
8	Population	1780-07-01	0	-9999	-9999	0
46	Population	1780-07-01	0	-9999	-9999	0
16	Population	1781-07-01	0	-9999	-9999	0
36	Population	1781-07-01	0	-9999	-9999	0
23	Population	1781-07-01	0	-9999	-9999	0
25	Population	1781-07-01	0	-9999	-9999	0
22	Population	1781-07-01	0	-9999	-9999	0
19	Population	1781-07-01	0	-9999	-9999	0
21	Population	1781-07-01	0	-9999	-9999	0
34	Population	1781-07-01	0	-9999	-9999	0
10	Population	1781-07-01	0	-9999	-9999	0
29	Population	1781-07-01	0	-9999	-9999	0
57	Population	1781-07-01	0	-9999	-9999	0
52	Population	1781-07-01	0	-9999	-9999	0
50	Population	1781-07-01	0	-9999	-9999	0
48	Population	1781-07-01	0	-9999	-9999	0
20	Population	1781-07-01	0	-9999	-9999	0
15	Population	1781-07-01	0	-9999	-9999	0
47	Population	1781-07-01	0	-9999	-9999	0
56	Population	1781-07-01	0	-9999	-9999	0
40	Population	1781-07-01	0	-9999	-9999	0
4	Population	1781-07-01	0	-9999	-9999	0
28	Population	1781-07-01	0	-9999	-9999	0
54	Population	1781-07-01	0	-9999	-9999	0
30	Population	1781-07-01	0	-9999	-9999	0
53	Population	1781-07-01	0	-9999	-9999	0
44	Population	1781-07-01	0	-9999	-9999	0
58	Population	1781-07-01	0	-9999	-9999	0
26	Population	1781-07-01	0	-9999	-9999	0
13	Population	1781-07-01	0	-9999	-9999	0
49	Population	1781-07-01	0	-9999	-9999	0
11	Population	1781-07-01	0	-9999	-9999	0
45	Population	1781-07-01	0	-9999	-9999	0
27	Population	1781-07-01	0	-9999	-9999	0
17	Population	1781-07-01	0	-9999	-9999	0
60	Population	1781-07-01	0	-9999	-9999	0
5	Population	1781-07-01	0	-9999	-9999	0
51	Population	1781-07-01	0	-9999	-9999	0
43	Population	1781-07-01	0	-9999	-9999	0
3	Population	1781-07-01	0	-9999	-9999	0
33	Population	1781-07-01	0	-9999	-9999	0
14	Population	1781-07-01	0	-9999	-9999	0
35	Population	1781-07-01	0	-9999	-9999	0
2	Population	1781-07-01	0	-9999	-9999	0
31	Population	1781-07-01	0	-9999	-9999	0
37	Population	1781-07-01	0	-9999	-9999	0
59	Population	1781-07-01	0	-9999	-9999	0
38	Population	1781-07-01	0	-9999	-9999	0
32	Population	1781-07-01	0	-9999	-9999	0
12	Population	1781-07-01	0	-9999	-9999	0
42	Population	1781-07-01	0	-9999	-9999	0
39	Population	1781-07-01	0	-9999	-9999	0
18	Population	1781-07-01	0	-9999	-9999	0
9	Population	1781-07-01	0	-9999	-9999	0
24	Population	1781-07-01	0	-9999	-9999	0
6	Population	1781-07-01	0	-9999	-9999	0
55	Population	1781-07-01	0	-9999	-9999	0
41	Population	1781-07-01	0	-9999	-9999	0
7	Population	1781-07-01	0	-9999	-9999	0
61	Population	1781-07-01	0	-9999	-9999	0
8	Population	1781-07-01	0	-9999	-9999	0
46	Population	1781-07-01	0	-9999	-9999	0
16	Population	1782-07-01	0	-9999	-9999	0
36	Population	1782-07-01	0	-9999	-9999	0
23	Population	1782-07-01	0	-9999	-9999	0
25	Population	1782-07-01	0	-9999	-9999	0
22	Population	1782-07-01	0	-9999	-9999	0
19	Population	1782-07-01	0	-9999	-9999	0
21	Population	1782-07-01	0	-9999	-9999	0
34	Population	1782-07-01	0	-9999	-9999	0
10	Population	1782-07-01	0	-9999	-9999	0
29	Population	1782-07-01	0	-9999	-9999	0
57	Population	1782-07-01	0	-9999	-9999	0
52	Population	1782-07-01	0	-9999	-9999	0
50	Population	1782-07-01	0	-9999	-9999	0
48	Population	1782-07-01	0	-9999	-9999	0
20	Population	1782-07-01	0	-9999	-9999	0
15	Population	1782-07-01	0	-9999	-9999	0
47	Population	1782-07-01	0	-9999	-9999	0
56	Population	1782-07-01	0	-9999	-9999	0
40	Population	1782-07-01	0	-9999	-9999	0
4	Population	1782-07-01	0	-9999	-9999	0
28	Population	1782-07-01	0	-9999	-9999	0
54	Population	1782-07-01	0	-9999	-9999	0
30	Population	1782-07-01	0	-9999	-9999	0
53	Population	1782-07-01	0	-9999	-9999	0
44	Population	1782-07-01	0	-9999	-9999	0
58	Population	1782-07-01	0	-9999	-9999	0
26	Population	1782-07-01	0	-9999	-9999	0
13	Population	1782-07-01	0	-9999	-9999	0
49	Population	1782-07-01	0	-9999	-9999	0
11	Population	1782-07-01	0	-9999	-9999	0
45	Population	1782-07-01	0	-9999	-9999	0
27	Population	1782-07-01	0	-9999	-9999	0
17	Population	1782-07-01	0	-9999	-9999	0
60	Population	1782-07-01	0	-9999	-9999	0
5	Population	1782-07-01	0	-9999	-9999	0
51	Population	1782-07-01	0	-9999	-9999	0
43	Population	1782-07-01	0	-9999	-9999	0
3	Population	1782-07-01	0	-9999	-9999	0
33	Population	1782-07-01	0	-9999	-9999	0
14	Population	1782-07-01	0	-9999	-9999	0
35	Population	1782-07-01	0	-9999	-9999	0
2	Population	1782-07-01	0	-9999	-9999	0
31	Population	1782-07-01	0	-9999	-9999	0
37	Population	1782-07-01	0	-9999	-9999	0
59	Population	1782-07-01	0	-9999	-9999	0
38	Population	1782-07-01	0	-9999	-9999	0
32	Population	1782-07-01	0	-9999	-9999	0
12	Population	1782-07-01	0	-9999	-9999	0
42	Population	1782-07-01	0	-9999	-9999	0
39	Population	1782-07-01	0	-9999	-9999	0
18	Population	1782-07-01	0	-9999	-9999	0
9	Population	1782-07-01	0	-9999	-9999	0
24	Population	1782-07-01	0	-9999	-9999	0
6	Population	1782-07-01	0	-9999	-9999	0
55	Population	1782-07-01	0	-9999	-9999	0
41	Population	1782-07-01	0	-9999	-9999	0
7	Population	1782-07-01	0	-9999	-9999	0
61	Population	1782-07-01	0	-9999	-9999	0
8	Population	1782-07-01	0	-9999	-9999	0
46	Population	1782-07-01	0	-9999	-9999	0
16	Population	1783-07-01	0	-9999	-9999	0
36	Population	1783-07-01	0	-9999	-9999	0
23	Population	1783-07-01	0	-9999	-9999	0
25	Population	1783-07-01	0	-9999	-9999	0
22	Population	1783-07-01	0	-9999	-9999	0
19	Population	1783-07-01	0	-9999	-9999	0
21	Population	1783-07-01	0	-9999	-9999	0
34	Population	1783-07-01	0	-9999	-9999	0
10	Population	1783-07-01	0	-9999	-9999	0
29	Population	1783-07-01	0	-9999	-9999	0
57	Population	1783-07-01	0	-9999	-9999	0
52	Population	1783-07-01	0	-9999	-9999	0
50	Population	1783-07-01	0	-9999	-9999	0
48	Population	1783-07-01	0	-9999	-9999	0
20	Population	1783-07-01	0	-9999	-9999	0
15	Population	1783-07-01	0	-9999	-9999	0
47	Population	1783-07-01	0	-9999	-9999	0
56	Population	1783-07-01	0	-9999	-9999	0
40	Population	1783-07-01	0	-9999	-9999	0
4	Population	1783-07-01	0	-9999	-9999	0
28	Population	1783-07-01	0	-9999	-9999	0
54	Population	1783-07-01	0	-9999	-9999	0
30	Population	1783-07-01	0	-9999	-9999	0
53	Population	1783-07-01	0	-9999	-9999	0
44	Population	1783-07-01	0	-9999	-9999	0
58	Population	1783-07-01	0	-9999	-9999	0
26	Population	1783-07-01	0	-9999	-9999	0
13	Population	1783-07-01	0	-9999	-9999	0
49	Population	1783-07-01	0	-9999	-9999	0
11	Population	1783-07-01	0	-9999	-9999	0
45	Population	1783-07-01	0	-9999	-9999	0
27	Population	1783-07-01	0	-9999	-9999	0
17	Population	1783-07-01	0	-9999	-9999	0
60	Population	1783-07-01	0	-9999	-9999	0
5	Population	1783-07-01	0	-9999	-9999	0
51	Population	1783-07-01	0	-9999	-9999	0
43	Population	1783-07-01	0	-9999	-9999	0
3	Population	1783-07-01	0	-9999	-9999	0
33	Population	1783-07-01	0	-9999	-9999	0
14	Population	1783-07-01	0	-9999	-9999	0
35	Population	1783-07-01	0	-9999	-9999	0
2	Population	1783-07-01	0	-9999	-9999	0
31	Population	1783-07-01	0	-9999	-9999	0
37	Population	1783-07-01	0	-9999	-9999	0
59	Population	1783-07-01	0	-9999	-9999	0
38	Population	1783-07-01	0	-9999	-9999	0
32	Population	1783-07-01	0	-9999	-9999	0
12	Population	1783-07-01	0	-9999	-9999	0
42	Population	1783-07-01	0	-9999	-9999	0
39	Population	1783-07-01	0	-9999	-9999	0
18	Population	1783-07-01	0	-9999	-9999	0
9	Population	1783-07-01	0	-9999	-9999	0
24	Population	1783-07-01	0	-9999	-9999	0
6	Population	1783-07-01	0	-9999	-9999	0
55	Population	1783-07-01	0	-9999	-9999	0
41	Population	1783-07-01	0	-9999	-9999	0
7	Population	1783-07-01	0	-9999	-9999	0
61	Population	1783-07-01	0	-9999	-9999	0
8	Population	1783-07-01	0	-9999	-9999	0
46	Population	1783-07-01	0	-9999	-9999	0
16	Population	1784-07-01	0	-9999	-9999	0
36	Population	1784-07-01	0	-9999	-9999	0
23	Population	1784-07-01	0	-9999	-9999	0
25	Population	1784-07-01	0	-9999	-9999	0
22	Population	1784-07-01	0	-9999	-9999	0
19	Population	1784-07-01	0	-9999	-9999	0
21	Population	1784-07-01	0	-9999	-9999	0
34	Population	1784-07-01	0	-9999	-9999	0
10	Population	1784-07-01	0	-9999	-9999	0
29	Population	1784-07-01	0	-9999	-9999	0
57	Population	1784-07-01	0	-9999	-9999	0
52	Population	1784-07-01	0	-9999	-9999	0
50	Population	1784-07-01	0	-9999	-9999	0
48	Population	1784-07-01	0	-9999	-9999	0
20	Population	1784-07-01	0	-9999	-9999	0
15	Population	1784-07-01	0	-9999	-9999	0
47	Population	1784-07-01	0	-9999	-9999	0
56	Population	1784-07-01	0	-9999	-9999	0
40	Population	1784-07-01	0	-9999	-9999	0
4	Population	1784-07-01	0	-9999	-9999	0
28	Population	1784-07-01	0	-9999	-9999	0
54	Population	1784-07-01	0	-9999	-9999	0
30	Population	1784-07-01	0	-9999	-9999	0
53	Population	1784-07-01	0	-9999	-9999	0
44	Population	1784-07-01	0	-9999	-9999	0
58	Population	1784-07-01	0	-9999	-9999	0
26	Population	1784-07-01	0	-9999	-9999	0
13	Population	1784-07-01	0	-9999	-9999	0
49	Population	1784-07-01	0	-9999	-9999	0
11	Population	1784-07-01	0	-9999	-9999	0
45	Population	1784-07-01	0	-9999	-9999	0
27	Population	1784-07-01	0	-9999	-9999	0
17	Population	1784-07-01	0	-9999	-9999	0
60	Population	1784-07-01	0	-9999	-9999	0
5	Population	1784-07-01	0	-9999	-9999	0
51	Population	1784-07-01	0	-9999	-9999	0
43	Population	1784-07-01	0	-9999	-9999	0
3	Population	1784-07-01	0	-9999	-9999	0
33	Population	1784-07-01	0	-9999	-9999	0
14	Population	1784-07-01	0	-9999	-9999	0
35	Population	1784-07-01	0	-9999	-9999	0
2	Population	1784-07-01	0	-9999	-9999	0
31	Population	1784-07-01	0	-9999	-9999	0
37	Population	1784-07-01	0	-9999	-9999	0
59	Population	1784-07-01	0	-9999	-9999	0
38	Population	1784-07-01	0	-9999	-9999	0
32	Population	1784-07-01	0	-9999	-9999	0
12	Population	1784-07-01	0	-9999	-9999	0
42	Population	1784-07-01	0	-9999	-9999	0
39	Population	1784-07-01	0	-9999	-9999	0
18	Population	1784-07-01	0	-9999	-9999	0
9	Population	1784-07-01	0	-9999	-9999	0
24	Population	1784-07-01	0	-9999	-9999	0
6	Population	1784-07-01	0	-9999	-9999	0
55	Population	1784-07-01	0	-9999	-9999	0
41	Population	1784-07-01	0	-9999	-9999	0
7	Population	1784-07-01	0	-9999	-9999	0
61	Population	1784-07-01	0	-9999	-9999	0
8	Population	1784-07-01	0	-9999	-9999	0
46	Population	1784-07-01	0	-9999	-9999	0
16	Population	1785-07-01	0	-9999	-9999	0
36	Population	1785-07-01	0	-9999	-9999	0
23	Population	1785-07-01	0	-9999	-9999	0
25	Population	1785-07-01	0	-9999	-9999	0
22	Population	1785-07-01	0	-9999	-9999	0
19	Population	1785-07-01	0	-9999	-9999	0
21	Population	1785-07-01	0	-9999	-9999	0
34	Population	1785-07-01	0	-9999	-9999	0
10	Population	1785-07-01	0	-9999	-9999	0
29	Population	1785-07-01	0	-9999	-9999	0
57	Population	1785-07-01	0	-9999	-9999	0
52	Population	1785-07-01	0	-9999	-9999	0
50	Population	1785-07-01	0	-9999	-9999	0
48	Population	1785-07-01	0	-9999	-9999	0
20	Population	1785-07-01	0	-9999	-9999	0
15	Population	1785-07-01	0	-9999	-9999	0
47	Population	1785-07-01	0	-9999	-9999	0
56	Population	1785-07-01	0	-9999	-9999	0
40	Population	1785-07-01	0	-9999	-9999	0
4	Population	1785-07-01	0	-9999	-9999	0
28	Population	1785-07-01	0	-9999	-9999	0
54	Population	1785-07-01	0	-9999	-9999	0
30	Population	1785-07-01	0	-9999	-9999	0
53	Population	1785-07-01	0	-9999	-9999	0
44	Population	1785-07-01	0	-9999	-9999	0
58	Population	1785-07-01	0	-9999	-9999	0
26	Population	1785-07-01	0	-9999	-9999	0
13	Population	1785-07-01	0	-9999	-9999	0
49	Population	1785-07-01	0	-9999	-9999	0
11	Population	1785-07-01	0	-9999	-9999	0
45	Population	1785-07-01	0	-9999	-9999	0
27	Population	1785-07-01	0	-9999	-9999	0
17	Population	1785-07-01	0	-9999	-9999	0
60	Population	1785-07-01	0	-9999	-9999	0
5	Population	1785-07-01	0	-9999	-9999	0
51	Population	1785-07-01	0	-9999	-9999	0
43	Population	1785-07-01	0	-9999	-9999	0
3	Population	1785-07-01	0	-9999	-9999	0
33	Population	1785-07-01	0	-9999	-9999	0
14	Population	1785-07-01	0	-9999	-9999	0
35	Population	1785-07-01	0	-9999	-9999	0
2	Population	1785-07-01	0	-9999	-9999	0
31	Population	1785-07-01	0	-9999	-9999	0
37	Population	1785-07-01	0	-9999	-9999	0
59	Population	1785-07-01	0	-9999	-9999	0
38	Population	1785-07-01	0	-9999	-9999	0
32	Population	1785-07-01	0	-9999	-9999	0
12	Population	1785-07-01	0	-9999	-9999	0
42	Population	1785-07-01	0	-9999	-9999	0
39	Population	1785-07-01	0	-9999	-9999	0
18	Population	1785-07-01	0	-9999	-9999	0
9	Population	1785-07-01	0	-9999	-9999	0
24	Population	1785-07-01	0	-9999	-9999	0
6	Population	1785-07-01	0	-9999	-9999	0
55	Population	1785-07-01	0	-9999	-9999	0
41	Population	1785-07-01	0	-9999	-9999	0
7	Population	1785-07-01	0	-9999	-9999	0
61	Population	1785-07-01	0	-9999	-9999	0
8	Population	1785-07-01	0	-9999	-9999	0
46	Population	1785-07-01	0	-9999	-9999	0
16	Population	1786-07-01	0	-9999	-9999	0
36	Population	1786-07-01	0	-9999	-9999	0
23	Population	1786-07-01	0	-9999	-9999	0
25	Population	1786-07-01	0	-9999	-9999	0
22	Population	1786-07-01	0	-9999	-9999	0
19	Population	1786-07-01	0	-9999	-9999	0
21	Population	1786-07-01	0	-9999	-9999	0
34	Population	1786-07-01	0	-9999	-9999	0
10	Population	1786-07-01	0	-9999	-9999	0
29	Population	1786-07-01	0	-9999	-9999	0
57	Population	1786-07-01	0	-9999	-9999	0
52	Population	1786-07-01	0	-9999	-9999	0
50	Population	1786-07-01	0	-9999	-9999	0
48	Population	1786-07-01	0	-9999	-9999	0
20	Population	1786-07-01	0	-9999	-9999	0
15	Population	1786-07-01	0	-9999	-9999	0
47	Population	1786-07-01	0	-9999	-9999	0
56	Population	1786-07-01	0	-9999	-9999	0
40	Population	1786-07-01	0	-9999	-9999	0
4	Population	1786-07-01	0	-9999	-9999	0
28	Population	1786-07-01	0	-9999	-9999	0
54	Population	1786-07-01	0	-9999	-9999	0
30	Population	1786-07-01	0	-9999	-9999	0
53	Population	1786-07-01	0	-9999	-9999	0
44	Population	1786-07-01	0	-9999	-9999	0
58	Population	1786-07-01	0	-9999	-9999	0
26	Population	1786-07-01	0	-9999	-9999	0
13	Population	1786-07-01	0	-9999	-9999	0
49	Population	1786-07-01	0	-9999	-9999	0
11	Population	1786-07-01	0	-9999	-9999	0
45	Population	1786-07-01	0	-9999	-9999	0
27	Population	1786-07-01	0	-9999	-9999	0
17	Population	1786-07-01	0	-9999	-9999	0
60	Population	1786-07-01	0	-9999	-9999	0
5	Population	1786-07-01	0	-9999	-9999	0
51	Population	1786-07-01	0	-9999	-9999	0
43	Population	1786-07-01	0	-9999	-9999	0
3	Population	1786-07-01	0	-9999	-9999	0
33	Population	1786-07-01	0	-9999	-9999	0
14	Population	1786-07-01	0	-9999	-9999	0
35	Population	1786-07-01	0	-9999	-9999	0
2	Population	1786-07-01	0	-9999	-9999	0
31	Population	1786-07-01	0	-9999	-9999	0
37	Population	1786-07-01	0	-9999	-9999	0
59	Population	1786-07-01	0	-9999	-9999	0
38	Population	1786-07-01	0	-9999	-9999	0
32	Population	1786-07-01	0	-9999	-9999	0
12	Population	1786-07-01	0	-9999	-9999	0
42	Population	1786-07-01	0	-9999	-9999	0
39	Population	1786-07-01	0	-9999	-9999	0
18	Population	1786-07-01	0	-9999	-9999	0
9	Population	1786-07-01	0	-9999	-9999	0
24	Population	1786-07-01	0	-9999	-9999	0
6	Population	1786-07-01	0	-9999	-9999	0
55	Population	1786-07-01	0	-9999	-9999	0
41	Population	1786-07-01	0	-9999	-9999	0
7	Population	1786-07-01	0	-9999	-9999	0
61	Population	1786-07-01	0	-9999	-9999	0
8	Population	1786-07-01	0	-9999	-9999	0
46	Population	1786-07-01	0	-9999	-9999	0
16	Population	1787-07-01	0	-9999	-9999	0
36	Population	1787-07-01	0	-9999	-9999	0
23	Population	1787-07-01	0	-9999	-9999	0
25	Population	1787-07-01	0	-9999	-9999	0
22	Population	1787-07-01	0	-9999	-9999	0
19	Population	1787-07-01	0	-9999	-9999	0
21	Population	1787-07-01	0	-9999	-9999	0
34	Population	1787-07-01	0	-9999	-9999	0
10	Population	1787-07-01	0	-9999	-9999	0
29	Population	1787-07-01	0	-9999	-9999	0
57	Population	1787-07-01	0	-9999	-9999	0
52	Population	1787-07-01	0	-9999	-9999	0
50	Population	1787-07-01	0	-9999	-9999	0
48	Population	1787-07-01	0	-9999	-9999	0
20	Population	1787-07-01	0	-9999	-9999	0
15	Population	1787-07-01	0	-9999	-9999	0
47	Population	1787-07-01	0	-9999	-9999	0
56	Population	1787-07-01	0	-9999	-9999	0
40	Population	1787-07-01	0	-9999	-9999	0
4	Population	1787-07-01	0	-9999	-9999	0
28	Population	1787-07-01	0	-9999	-9999	0
54	Population	1787-07-01	0	-9999	-9999	0
30	Population	1787-07-01	0	-9999	-9999	0
53	Population	1787-07-01	0	-9999	-9999	0
44	Population	1787-07-01	0	-9999	-9999	0
58	Population	1787-07-01	0	-9999	-9999	0
26	Population	1787-07-01	0	-9999	-9999	0
13	Population	1787-07-01	0	-9999	-9999	0
49	Population	1787-07-01	0	-9999	-9999	0
11	Population	1787-07-01	0	-9999	-9999	0
45	Population	1787-07-01	0	-9999	-9999	0
27	Population	1787-07-01	0	-9999	-9999	0
17	Population	1787-07-01	0	-9999	-9999	0
60	Population	1787-07-01	0	-9999	-9999	0
5	Population	1787-07-01	0	-9999	-9999	0
51	Population	1787-07-01	0	-9999	-9999	0
43	Population	1787-07-01	0	-9999	-9999	0
3	Population	1787-07-01	0	-9999	-9999	0
33	Population	1787-07-01	0	-9999	-9999	0
14	Population	1787-07-01	0	-9999	-9999	0
35	Population	1787-07-01	0	-9999	-9999	0
2	Population	1787-07-01	0	-9999	-9999	0
31	Population	1787-07-01	0	-9999	-9999	0
37	Population	1787-07-01	0	-9999	-9999	0
59	Population	1787-07-01	0	-9999	-9999	0
38	Population	1787-07-01	0	-9999	-9999	0
32	Population	1787-07-01	0	-9999	-9999	0
12	Population	1787-07-01	0	-9999	-9999	0
42	Population	1787-07-01	0	-9999	-9999	0
39	Population	1787-07-01	0	-9999	-9999	0
18	Population	1787-07-01	0	-9999	-9999	0
9	Population	1787-07-01	0	-9999	-9999	0
24	Population	1787-07-01	0	-9999	-9999	0
6	Population	1787-07-01	0	-9999	-9999	0
55	Population	1787-07-01	0	-9999	-9999	0
41	Population	1787-07-01	0	-9999	-9999	0
7	Population	1787-07-01	0	-9999	-9999	0
61	Population	1787-07-01	0	-9999	-9999	0
8	Population	1787-07-01	0	-9999	-9999	0
46	Population	1787-07-01	0	-9999	-9999	0
16	Population	1788-07-01	0	-9999	-9999	0
36	Population	1788-07-01	0	-9999	-9999	0
23	Population	1788-07-01	0	-9999	-9999	0
25	Population	1788-07-01	0	-9999	-9999	0
22	Population	1788-07-01	0	-9999	-9999	0
19	Population	1788-07-01	0	-9999	-9999	0
21	Population	1788-07-01	0	-9999	-9999	0
34	Population	1788-07-01	0	-9999	-9999	0
10	Population	1788-07-01	0	-9999	-9999	0
29	Population	1788-07-01	0	-9999	-9999	0
57	Population	1788-07-01	0	-9999	-9999	0
52	Population	1788-07-01	0	-9999	-9999	0
50	Population	1788-07-01	0	-9999	-9999	0
48	Population	1788-07-01	0	-9999	-9999	0
20	Population	1788-07-01	0	-9999	-9999	0
15	Population	1788-07-01	0	-9999	-9999	0
47	Population	1788-07-01	0	-9999	-9999	0
56	Population	1788-07-01	0	-9999	-9999	0
40	Population	1788-07-01	0	-9999	-9999	0
4	Population	1788-07-01	0	-9999	-9999	0
28	Population	1788-07-01	0	-9999	-9999	0
54	Population	1788-07-01	0	-9999	-9999	0
30	Population	1788-07-01	0	-9999	-9999	0
53	Population	1788-07-01	0	-9999	-9999	0
44	Population	1788-07-01	0	-9999	-9999	0
58	Population	1788-07-01	0	-9999	-9999	0
26	Population	1788-07-01	0	-9999	-9999	0
13	Population	1788-07-01	0	-9999	-9999	0
49	Population	1788-07-01	0	-9999	-9999	0
11	Population	1788-07-01	0	-9999	-9999	0
45	Population	1788-07-01	0	-9999	-9999	0
27	Population	1788-07-01	0	-9999	-9999	0
17	Population	1788-07-01	0	-9999	-9999	0
60	Population	1788-07-01	0	-9999	-9999	0
5	Population	1788-07-01	0	-9999	-9999	0
51	Population	1788-07-01	0	-9999	-9999	0
43	Population	1788-07-01	0	-9999	-9999	0
3	Population	1788-07-01	0	-9999	-9999	0
33	Population	1788-07-01	0	-9999	-9999	0
14	Population	1788-07-01	0	-9999	-9999	0
35	Population	1788-07-01	0	-9999	-9999	0
2	Population	1788-07-01	0	-9999	-9999	0
31	Population	1788-07-01	0	-9999	-9999	0
37	Population	1788-07-01	0	-9999	-9999	0
59	Population	1788-07-01	0	-9999	-9999	0
38	Population	1788-07-01	0	-9999	-9999	0
32	Population	1788-07-01	0	-9999	-9999	0
12	Population	1788-07-01	0	-9999	-9999	0
42	Population	1788-07-01	0	-9999	-9999	0
39	Population	1788-07-01	0	-9999	-9999	0
18	Population	1788-07-01	0	-9999	-9999	0
9	Population	1788-07-01	0	-9999	-9999	0
24	Population	1788-07-01	0	-9999	-9999	0
6	Population	1788-07-01	0	-9999	-9999	0
55	Population	1788-07-01	0	-9999	-9999	0
41	Population	1788-07-01	0	-9999	-9999	0
7	Population	1788-07-01	0	-9999	-9999	0
61	Population	1788-07-01	0	-9999	-9999	0
8	Population	1788-07-01	0	-9999	-9999	0
46	Population	1788-07-01	0	-9999	-9999	0
16	Population	1789-07-01	0	-9999	-9999	0
36	Population	1789-07-01	0	-9999	-9999	0
23	Population	1789-07-01	0	-9999	-9999	0
25	Population	1789-07-01	0	-9999	-9999	0
22	Population	1789-07-01	0	-9999	-9999	0
19	Population	1789-07-01	0	-9999	-9999	0
21	Population	1789-07-01	0	-9999	-9999	0
34	Population	1789-07-01	0	-9999	-9999	0
10	Population	1789-07-01	0	-9999	-9999	0
29	Population	1789-07-01	0	-9999	-9999	0
57	Population	1789-07-01	0	-9999	-9999	0
52	Population	1789-07-01	0	-9999	-9999	0
50	Population	1789-07-01	0	-9999	-9999	0
48	Population	1789-07-01	0	-9999	-9999	0
20	Population	1789-07-01	0	-9999	-9999	0
15	Population	1789-07-01	0	-9999	-9999	0
47	Population	1789-07-01	0	-9999	-9999	0
56	Population	1789-07-01	0	-9999	-9999	0
40	Population	1789-07-01	0	-9999	-9999	0
4	Population	1789-07-01	0	-9999	-9999	0
28	Population	1789-07-01	0	-9999	-9999	0
54	Population	1789-07-01	0	-9999	-9999	0
30	Population	1789-07-01	0	-9999	-9999	0
53	Population	1789-07-01	0	-9999	-9999	0
44	Population	1789-07-01	0	-9999	-9999	0
58	Population	1789-07-01	0	-9999	-9999	0
26	Population	1789-07-01	0	-9999	-9999	0
13	Population	1789-07-01	0	-9999	-9999	0
49	Population	1789-07-01	0	-9999	-9999	0
11	Population	1789-07-01	0	-9999	-9999	0
45	Population	1789-07-01	0	-9999	-9999	0
27	Population	1789-07-01	0	-9999	-9999	0
17	Population	1789-07-01	0	-9999	-9999	0
60	Population	1789-07-01	0	-9999	-9999	0
5	Population	1789-07-01	0	-9999	-9999	0
51	Population	1789-07-01	0	-9999	-9999	0
43	Population	1789-07-01	0	-9999	-9999	0
3	Population	1789-07-01	0	-9999	-9999	0
33	Population	1789-07-01	0	-9999	-9999	0
14	Population	1789-07-01	0	-9999	-9999	0
35	Population	1789-07-01	0	-9999	-9999	0
2	Population	1789-07-01	0	-9999	-9999	0
31	Population	1789-07-01	0	-9999	-9999	0
37	Population	1789-07-01	0	-9999	-9999	0
59	Population	1789-07-01	0	-9999	-9999	0
38	Population	1789-07-01	0	-9999	-9999	0
32	Population	1789-07-01	0	-9999	-9999	0
12	Population	1789-07-01	0	-9999	-9999	0
42	Population	1789-07-01	0	-9999	-9999	0
39	Population	1789-07-01	0	-9999	-9999	0
18	Population	1789-07-01	0	-9999	-9999	0
9	Population	1789-07-01	0	-9999	-9999	0
24	Population	1789-07-01	0	-9999	-9999	0
6	Population	1789-07-01	0	-9999	-9999	0
55	Population	1789-07-01	0	-9999	-9999	0
41	Population	1789-07-01	0	-9999	-9999	0
7	Population	1789-07-01	0	-9999	-9999	0
61	Population	1789-07-01	0	-9999	-9999	0
8	Population	1789-07-01	0	-9999	-9999	0
46	Population	1789-07-01	0	-9999	-9999	0
16	Population	1790-07-01	0	-9999	-9999	0
36	Population	1790-07-01	0	-9999	-9999	0
23	Population	1790-07-01	0	-9999	-9999	0
25	Population	1790-07-01	0	-9999	-9999	0
22	Population	1790-07-01	0	-9999	-9999	0
19	Population	1790-07-01	0	-9999	-9999	0
21	Population	1790-07-01	0	-9999	-9999	0
34	Population	1790-07-01	0	-9999	-9999	0
10	Population	1790-07-01	0	-9999	-9999	0
29	Population	1790-07-01	0	-9999	-9999	0
57	Population	1790-07-01	0	-9999	-9999	0
52	Population	1790-07-01	0	-9999	-9999	0
50	Population	1790-07-01	0	-9999	-9999	0
48	Population	1790-07-01	0	-9999	-9999	0
20	Population	1790-07-01	0	-9999	-9999	0
15	Population	1790-07-01	0	-9999	-9999	0
47	Population	1790-07-01	0	-9999	-9999	0
56	Population	1790-07-01	0	-9999	-9999	0
40	Population	1790-07-01	0	-9999	-9999	0
4	Population	1790-07-01	0	-9999	-9999	0
28	Population	1790-07-01	0	-9999	-9999	0
54	Population	1790-07-01	0	-9999	-9999	0
30	Population	1790-07-01	0	-9999	-9999	0
53	Population	1790-07-01	0	-9999	-9999	0
44	Population	1790-07-01	0	-9999	-9999	0
58	Population	1790-07-01	0	-9999	-9999	0
26	Population	1790-07-01	0	-9999	-9999	0
13	Population	1790-07-01	0	-9999	-9999	0
49	Population	1790-07-01	0	-9999	-9999	0
11	Population	1790-07-01	0	-9999	-9999	0
45	Population	1790-07-01	0	-9999	-9999	0
27	Population	1790-07-01	0	-9999	-9999	0
17	Population	1790-07-01	0	-9999	-9999	0
60	Population	1790-07-01	0	-9999	-9999	0
5	Population	1790-07-01	0	-9999	-9999	0
51	Population	1790-07-01	0	-9999	-9999	0
43	Population	1790-07-01	0	-9999	-9999	0
3	Population	1790-07-01	0	-9999	-9999	0
33	Population	1790-07-01	0	-9999	-9999	0
14	Population	1790-07-01	0	-9999	-9999	0
35	Population	1790-07-01	0	-9999	-9999	0
2	Population	1790-07-01	0	-9999	-9999	0
31	Population	1790-07-01	0	-9999	-9999	0
37	Population	1790-07-01	0	-9999	-9999	0
59	Population	1790-07-01	0	-9999	-9999	0
38	Population	1790-07-01	0	-9999	-9999	0
32	Population	1790-07-01	0	-9999	-9999	0
12	Population	1790-07-01	0	-9999	-9999	0
42	Population	1790-07-01	0	-9999	-9999	0
39	Population	1790-07-01	0	-9999	-9999	0
18	Population	1790-07-01	0	-9999	-9999	0
9	Population	1790-07-01	0	-9999	-9999	0
24	Population	1790-07-01	0	-9999	-9999	0
6	Population	1790-07-01	484	0.628811479	304.3447571	0
55	Population	1790-07-01	0	-9999	-9999	0
41	Population	1790-07-01	0	-9999	-9999	0
7	Population	1790-07-01	1342	0.628801525	843.8516846	0
61	Population	1790-07-01	0	-9999	-9999	0
8	Population	1790-07-01	0	-9999	-9999	0
46	Population	1790-07-01	0	-9999	-9999	0
16	Population	1791-07-01	0	-9999	-9999	0
36	Population	1791-07-01	0	-9999	-9999	0
23	Population	1791-07-01	0	-9999	-9999	0
25	Population	1791-07-01	0	-9999	-9999	0
22	Population	1791-07-01	0	-9999	-9999	0
19	Population	1791-07-01	0	-9999	-9999	0
21	Population	1791-07-01	0	-9999	-9999	0
34	Population	1791-07-01	0	-9999	-9999	0
10	Population	1791-07-01	0	-9999	-9999	0
29	Population	1791-07-01	0	-9999	-9999	0
57	Population	1791-07-01	0	-9999	-9999	0
52	Population	1791-07-01	0	-9999	-9999	0
50	Population	1791-07-01	0	-9999	-9999	0
48	Population	1791-07-01	0	-9999	-9999	0
20	Population	1791-07-01	0	-9999	-9999	0
15	Population	1791-07-01	0	-9999	-9999	0
47	Population	1791-07-01	0	-9999	-9999	0
56	Population	1791-07-01	0	-9999	-9999	0
40	Population	1791-07-01	0	-9999	-9999	0
4	Population	1791-07-01	0	-9999	-9999	0
28	Population	1791-07-01	0	-9999	-9999	0
54	Population	1791-07-01	0	-9999	-9999	0
30	Population	1791-07-01	0	-9999	-9999	0
53	Population	1791-07-01	0	-9999	-9999	0
44	Population	1791-07-01	0	-9999	-9999	0
58	Population	1791-07-01	0	-9999	-9999	0
26	Population	1791-07-01	0	-9999	-9999	0
13	Population	1791-07-01	0	-9999	-9999	0
49	Population	1791-07-01	0	-9999	-9999	0
11	Population	1791-07-01	0	-9999	-9999	0
45	Population	1791-07-01	0	-9999	-9999	0
27	Population	1791-07-01	0	-9999	-9999	0
17	Population	1791-07-01	0	-9999	-9999	0
60	Population	1791-07-01	0	-9999	-9999	0
5	Population	1791-07-01	0	-9999	-9999	0
51	Population	1791-07-01	0	-9999	-9999	0
43	Population	1791-07-01	0	-9999	-9999	0
3	Population	1791-07-01	0	-9999	-9999	0
33	Population	1791-07-01	0	-9999	-9999	0
14	Population	1791-07-01	0	-9999	-9999	0
35	Population	1791-07-01	0	-9999	-9999	0
2	Population	1791-07-01	0	-9999	-9999	0
31	Population	1791-07-01	0	-9999	-9999	0
37	Population	1791-07-01	0	-9999	-9999	0
59	Population	1791-07-01	0	-9999	-9999	0
38	Population	1791-07-01	0	-9999	-9999	0
32	Population	1791-07-01	0	-9999	-9999	0
12	Population	1791-07-01	0	-9999	-9999	0
42	Population	1791-07-01	0	-9999	-9999	0
39	Population	1791-07-01	0	-9999	-9999	0
18	Population	1791-07-01	0	-9999	-9999	0
9	Population	1791-07-01	0	-9999	-9999	0
24	Population	1791-07-01	0	-9999	-9999	0
6	Population	1791-07-01	0	1.455627799	704.5238647	0
55	Population	1791-07-01	0	-9999	-9999	0
41	Population	1791-07-01	0	-9999	-9999	0
7	Population	1791-07-01	0	1.455656648	1953.491211	0
61	Population	1791-07-01	0	-9999	-9999	0
8	Population	1791-07-01	0	-9999	-9999	0
46	Population	1791-07-01	0	-9999	-9999	0
16	Population	1792-07-01	0	-9999	-9999	0
36	Population	1792-07-01	0	-9999	-9999	0
23	Population	1792-07-01	0	-9999	-9999	0
25	Population	1792-07-01	0	-9999	-9999	0
22	Population	1792-07-01	0	-9999	-9999	0
19	Population	1792-07-01	0	-9999	-9999	0
21	Population	1792-07-01	0	-9999	-9999	0
34	Population	1792-07-01	0	-9999	-9999	0
10	Population	1792-07-01	0	-9999	-9999	0
29	Population	1792-07-01	0	-9999	-9999	0
57	Population	1792-07-01	0	-9999	-9999	0
52	Population	1792-07-01	0	-9999	-9999	0
50	Population	1792-07-01	0	-9999	-9999	0
48	Population	1792-07-01	0	-9999	-9999	0
20	Population	1792-07-01	0	-9999	-9999	0
15	Population	1792-07-01	0	-9999	-9999	0
47	Population	1792-07-01	0	-9999	-9999	0
56	Population	1792-07-01	0	-9999	-9999	0
40	Population	1792-07-01	0	-9999	-9999	0
4	Population	1792-07-01	0	-9999	-9999	0
28	Population	1792-07-01	0	-9999	-9999	0
54	Population	1792-07-01	0	-9999	-9999	0
30	Population	1792-07-01	0	-9999	-9999	0
53	Population	1792-07-01	0	-9999	-9999	0
44	Population	1792-07-01	0	-9999	-9999	0
58	Population	1792-07-01	0	-9999	-9999	0
26	Population	1792-07-01	0	-9999	-9999	0
13	Population	1792-07-01	0	-9999	-9999	0
49	Population	1792-07-01	0	-9999	-9999	0
11	Population	1792-07-01	0	-9999	-9999	0
45	Population	1792-07-01	0	-9999	-9999	0
27	Population	1792-07-01	0	-9999	-9999	0
17	Population	1792-07-01	0	-9999	-9999	0
60	Population	1792-07-01	0	-9999	-9999	0
5	Population	1792-07-01	0	-9999	-9999	0
51	Population	1792-07-01	0	-9999	-9999	0
43	Population	1792-07-01	0	-9999	-9999	0
3	Population	1792-07-01	0	-9999	-9999	0
33	Population	1792-07-01	0	-9999	-9999	0
14	Population	1792-07-01	0	-9999	-9999	0
35	Population	1792-07-01	0	-9999	-9999	0
2	Population	1792-07-01	0	-9999	-9999	0
31	Population	1792-07-01	0	-9999	-9999	0
37	Population	1792-07-01	0	-9999	-9999	0
59	Population	1792-07-01	0	-9999	-9999	0
38	Population	1792-07-01	0	-9999	-9999	0
32	Population	1792-07-01	0	-9999	-9999	0
12	Population	1792-07-01	0	-9999	-9999	0
42	Population	1792-07-01	0	-9999	-9999	0
39	Population	1792-07-01	0	-9999	-9999	0
18	Population	1792-07-01	0	-9999	-9999	0
9	Population	1792-07-01	0	-9999	-9999	0
24	Population	1792-07-01	0	-9999	-9999	0
6	Population	1792-07-01	0	2.284721613	1105.805298	0
55	Population	1792-07-01	0	-9999	-9999	0
41	Population	1792-07-01	0	-9999	-9999	0
7	Population	1792-07-01	0	2.284687519	3066.050537	0
61	Population	1792-07-01	0	-9999	-9999	0
8	Population	1792-07-01	0	-9999	-9999	0
46	Population	1792-07-01	0	-9999	-9999	0
16	Population	1793-07-01	0	-9999	-9999	0
36	Population	1793-07-01	0	-9999	-9999	0
23	Population	1793-07-01	0	-9999	-9999	0
25	Population	1793-07-01	0	-9999	-9999	0
22	Population	1793-07-01	0	-9999	-9999	0
19	Population	1793-07-01	0	-9999	-9999	0
21	Population	1793-07-01	0	-9999	-9999	0
34	Population	1793-07-01	0	-9999	-9999	0
10	Population	1793-07-01	0	-9999	-9999	0
29	Population	1793-07-01	0	-9999	-9999	0
57	Population	1793-07-01	0	-9999	-9999	0
52	Population	1793-07-01	0	-9999	-9999	0
50	Population	1793-07-01	0	-9999	-9999	0
48	Population	1793-07-01	0	-9999	-9999	0
20	Population	1793-07-01	0	-9999	-9999	0
15	Population	1793-07-01	0	-9999	-9999	0
47	Population	1793-07-01	0	-9999	-9999	0
56	Population	1793-07-01	0	-9999	-9999	0
40	Population	1793-07-01	0	-9999	-9999	0
4	Population	1793-07-01	0	-9999	-9999	0
28	Population	1793-07-01	0	-9999	-9999	0
54	Population	1793-07-01	0	-9999	-9999	0
30	Population	1793-07-01	0	-9999	-9999	0
53	Population	1793-07-01	0	-9999	-9999	0
44	Population	1793-07-01	0	-9999	-9999	0
58	Population	1793-07-01	0	-9999	-9999	0
26	Population	1793-07-01	0	-9999	-9999	0
13	Population	1793-07-01	0	-9999	-9999	0
49	Population	1793-07-01	0	-9999	-9999	0
11	Population	1793-07-01	0	-9999	-9999	0
45	Population	1793-07-01	0	-9999	-9999	0
27	Population	1793-07-01	0	-9999	-9999	0
17	Population	1793-07-01	0	-9999	-9999	0
60	Population	1793-07-01	0	-9999	-9999	0
5	Population	1793-07-01	0	-9999	-9999	0
51	Population	1793-07-01	0	-9999	-9999	0
43	Population	1793-07-01	0	-9999	-9999	0
3	Population	1793-07-01	0	-9999	-9999	0
33	Population	1793-07-01	0	-9999	-9999	0
14	Population	1793-07-01	0	-9999	-9999	0
35	Population	1793-07-01	0	-9999	-9999	0
2	Population	1793-07-01	0	-9999	-9999	0
31	Population	1793-07-01	0	-9999	-9999	0
37	Population	1793-07-01	0	-9999	-9999	0
59	Population	1793-07-01	0	-9999	-9999	0
38	Population	1793-07-01	0	-9999	-9999	0
32	Population	1793-07-01	0	-9999	-9999	0
12	Population	1793-07-01	0	-9999	-9999	0
42	Population	1793-07-01	0	-9999	-9999	0
39	Population	1793-07-01	0	-9999	-9999	0
18	Population	1793-07-01	0	-9999	-9999	0
9	Population	1793-07-01	0	-9999	-9999	0
24	Population	1793-07-01	0	-9999	-9999	0
6	Population	1793-07-01	0	3.111562014	1505.995972	0
55	Population	1793-07-01	0	-9999	-9999	0
41	Population	1793-07-01	0	-9999	-9999	0
7	Population	1793-07-01	0	3.111563921	4175.71875	0
61	Population	1793-07-01	0	-9999	-9999	0
8	Population	1793-07-01	0	-9999	-9999	0
46	Population	1793-07-01	0	-9999	-9999	0
16	Population	1794-07-01	0	-9999	-9999	0
36	Population	1794-07-01	0	-9999	-9999	0
23	Population	1794-07-01	0	-9999	-9999	0
25	Population	1794-07-01	0	-9999	-9999	0
22	Population	1794-07-01	0	-9999	-9999	0
19	Population	1794-07-01	0	-9999	-9999	0
21	Population	1794-07-01	0	-9999	-9999	0
34	Population	1794-07-01	0	-9999	-9999	0
10	Population	1794-07-01	0	-9999	-9999	0
29	Population	1794-07-01	0	-9999	-9999	0
57	Population	1794-07-01	0	-9999	-9999	0
52	Population	1794-07-01	0	-9999	-9999	0
50	Population	1794-07-01	0	-9999	-9999	0
48	Population	1794-07-01	0	-9999	-9999	0
20	Population	1794-07-01	0	-9999	-9999	0
15	Population	1794-07-01	0	-9999	-9999	0
47	Population	1794-07-01	0	-9999	-9999	0
56	Population	1794-07-01	0	-9999	-9999	0
40	Population	1794-07-01	0	-9999	-9999	0
4	Population	1794-07-01	0	-9999	-9999	0
28	Population	1794-07-01	0	-9999	-9999	0
54	Population	1794-07-01	0	-9999	-9999	0
30	Population	1794-07-01	0	-9999	-9999	0
53	Population	1794-07-01	0	-9999	-9999	0
44	Population	1794-07-01	0	-9999	-9999	0
58	Population	1794-07-01	0	-9999	-9999	0
26	Population	1794-07-01	0	-9999	-9999	0
13	Population	1794-07-01	0	-9999	-9999	0
49	Population	1794-07-01	0	-9999	-9999	0
11	Population	1794-07-01	0	-9999	-9999	0
45	Population	1794-07-01	0	-9999	-9999	0
27	Population	1794-07-01	0	-9999	-9999	0
17	Population	1794-07-01	0	-9999	-9999	0
60	Population	1794-07-01	0	-9999	-9999	0
5	Population	1794-07-01	0	-9999	-9999	0
51	Population	1794-07-01	0	-9999	-9999	0
43	Population	1794-07-01	0	-9999	-9999	0
3	Population	1794-07-01	0	-9999	-9999	0
33	Population	1794-07-01	0	-9999	-9999	0
14	Population	1794-07-01	0	-9999	-9999	0
35	Population	1794-07-01	0	-9999	-9999	0
2	Population	1794-07-01	0	-9999	-9999	0
31	Population	1794-07-01	0	-9999	-9999	0
37	Population	1794-07-01	0	-9999	-9999	0
59	Population	1794-07-01	0	-9999	-9999	0
38	Population	1794-07-01	0	-9999	-9999	0
32	Population	1794-07-01	0	-9999	-9999	0
12	Population	1794-07-01	0	-9999	-9999	0
42	Population	1794-07-01	0	-9999	-9999	0
39	Population	1794-07-01	0	-9999	-9999	0
18	Population	1794-07-01	0	-9999	-9999	0
9	Population	1794-07-01	0	-9999	-9999	0
24	Population	1794-07-01	0	-9999	-9999	0
6	Population	1794-07-01	0	3.9383564	1906.164551	0
55	Population	1794-07-01	0	-9999	-9999	0
41	Population	1794-07-01	0	-9999	-9999	0
7	Population	1794-07-01	0	3.938430071	5285.373047	0
61	Population	1794-07-01	0	-9999	-9999	0
8	Population	1794-07-01	0	-9999	-9999	0
46	Population	1794-07-01	0	-9999	-9999	0
16	Population	1795-07-01	0	-9999	-9999	0
36	Population	1795-07-01	0	-9999	-9999	0
23	Population	1795-07-01	0	-9999	-9999	0
25	Population	1795-07-01	0	-9999	-9999	0
22	Population	1795-07-01	0	-9999	-9999	0
19	Population	1795-07-01	0	-9999	-9999	0
21	Population	1795-07-01	0	-9999	-9999	0
34	Population	1795-07-01	0	-9999	-9999	0
10	Population	1795-07-01	0	-9999	-9999	0
29	Population	1795-07-01	0	-9999	-9999	0
57	Population	1795-07-01	0	-9999	-9999	0
52	Population	1795-07-01	0	-9999	-9999	0
50	Population	1795-07-01	0	-9999	-9999	0
48	Population	1795-07-01	0	-9999	-9999	0
20	Population	1795-07-01	0	-9999	-9999	0
15	Population	1795-07-01	0	-9999	-9999	0
47	Population	1795-07-01	0	-9999	-9999	0
56	Population	1795-07-01	0	-9999	-9999	0
40	Population	1795-07-01	0	-9999	-9999	0
4	Population	1795-07-01	0	-9999	-9999	0
28	Population	1795-07-01	0	-9999	-9999	0
54	Population	1795-07-01	0	-9999	-9999	0
30	Population	1795-07-01	0	-9999	-9999	0
53	Population	1795-07-01	0	-9999	-9999	0
44	Population	1795-07-01	0	-9999	-9999	0
58	Population	1795-07-01	0	-9999	-9999	0
26	Population	1795-07-01	0	-9999	-9999	0
13	Population	1795-07-01	0	-9999	-9999	0
49	Population	1795-07-01	0	-9999	-9999	0
11	Population	1795-07-01	0	-9999	-9999	0
45	Population	1795-07-01	0	-9999	-9999	0
27	Population	1795-07-01	0	-9999	-9999	0
17	Population	1795-07-01	0	-9999	-9999	0
60	Population	1795-07-01	0	-9999	-9999	0
5	Population	1795-07-01	0	-9999	-9999	0
51	Population	1795-07-01	0	-9999	-9999	0
43	Population	1795-07-01	0	-9999	-9999	0
3	Population	1795-07-01	0	-9999	-9999	0
33	Population	1795-07-01	0	-9999	-9999	0
14	Population	1795-07-01	0	-9999	-9999	0
35	Population	1795-07-01	0	-9999	-9999	0
2	Population	1795-07-01	0	-9999	-9999	0
31	Population	1795-07-01	0	-9999	-9999	0
37	Population	1795-07-01	0	-9999	-9999	0
59	Population	1795-07-01	0	-9999	-9999	0
38	Population	1795-07-01	0	-9999	-9999	0
32	Population	1795-07-01	0	-9999	-9999	0
12	Population	1795-07-01	0	-9999	-9999	0
42	Population	1795-07-01	0	-9999	-9999	0
39	Population	1795-07-01	0	-9999	-9999	0
18	Population	1795-07-01	0	-9999	-9999	0
9	Population	1795-07-01	0	-9999	-9999	0
24	Population	1795-07-01	0	-9999	-9999	0
6	Population	1795-07-01	0	4.765162468	2306.338623	0
55	Population	1795-07-01	0	-9999	-9999	0
41	Population	1795-07-01	0	-9999	-9999	0
7	Population	1795-07-01	0	4.765146255	6394.826172	0
61	Population	1795-07-01	0	-9999	-9999	0
8	Population	1795-07-01	0	-9999	-9999	0
46	Population	1795-07-01	0	-9999	-9999	0
16	Population	1796-07-01	0	-9999	-9999	0
36	Population	1796-07-01	0	-9999	-9999	0
23	Population	1796-07-01	0	-9999	-9999	0
25	Population	1796-07-01	0	-9999	-9999	0
22	Population	1796-07-01	0	-9999	-9999	0
19	Population	1796-07-01	0	-9999	-9999	0
21	Population	1796-07-01	0	-9999	-9999	0
34	Population	1796-07-01	0	-9999	-9999	0
10	Population	1796-07-01	0	-9999	-9999	0
29	Population	1796-07-01	0	-9999	-9999	0
57	Population	1796-07-01	0	-9999	-9999	0
52	Population	1796-07-01	0	-9999	-9999	0
50	Population	1796-07-01	0	-9999	-9999	0
48	Population	1796-07-01	0	-9999	-9999	0
20	Population	1796-07-01	0	-9999	-9999	0
15	Population	1796-07-01	0	-9999	-9999	0
47	Population	1796-07-01	0	-9999	-9999	0
56	Population	1796-07-01	0	-9999	-9999	0
40	Population	1796-07-01	0	-9999	-9999	0
4	Population	1796-07-01	0	-9999	-9999	0
28	Population	1796-07-01	0	-9999	-9999	0
54	Population	1796-07-01	0	-9999	-9999	0
30	Population	1796-07-01	0	-9999	-9999	0
53	Population	1796-07-01	0	-9999	-9999	0
44	Population	1796-07-01	0	-9999	-9999	0
58	Population	1796-07-01	0	-9999	-9999	0
26	Population	1796-07-01	0	-9999	-9999	0
13	Population	1796-07-01	0	-9999	-9999	0
49	Population	1796-07-01	0	-9999	-9999	0
11	Population	1796-07-01	0	-9999	-9999	0
45	Population	1796-07-01	0	-9999	-9999	0
27	Population	1796-07-01	0	-9999	-9999	0
17	Population	1796-07-01	0	-9999	-9999	0
60	Population	1796-07-01	0	-9999	-9999	0
5	Population	1796-07-01	0	-9999	-9999	0
51	Population	1796-07-01	0	-9999	-9999	0
43	Population	1796-07-01	0	-9999	-9999	0
3	Population	1796-07-01	0	-9999	-9999	0
33	Population	1796-07-01	0	-9999	-9999	0
14	Population	1796-07-01	0	-9999	-9999	0
35	Population	1796-07-01	0	-9999	-9999	0
2	Population	1796-07-01	0	-9999	-9999	0
31	Population	1796-07-01	0	-9999	-9999	0
37	Population	1796-07-01	0	-9999	-9999	0
59	Population	1796-07-01	0	-9999	-9999	0
38	Population	1796-07-01	0	-9999	-9999	0
32	Population	1796-07-01	0	-9999	-9999	0
12	Population	1796-07-01	0	-9999	-9999	0
42	Population	1796-07-01	0	-9999	-9999	0
39	Population	1796-07-01	0	-9999	-9999	0
18	Population	1796-07-01	0	-9999	-9999	0
9	Population	1796-07-01	0	-9999	-9999	0
24	Population	1796-07-01	0	-9999	-9999	0
6	Population	1796-07-01	0	5.594256878	2707.620361	0
55	Population	1796-07-01	0	-9999	-9999	0
41	Population	1796-07-01	0	-9999	-9999	0
7	Population	1796-07-01	0	5.594244957	7507.477051	0
61	Population	1796-07-01	0	-9999	-9999	0
8	Population	1796-07-01	0	-9999	-9999	0
46	Population	1796-07-01	0	-9999	-9999	0
16	Population	1797-07-01	0	-9999	-9999	0
36	Population	1797-07-01	0	-9999	-9999	0
23	Population	1797-07-01	0	-9999	-9999	0
25	Population	1797-07-01	0	-9999	-9999	0
22	Population	1797-07-01	0	-9999	-9999	0
19	Population	1797-07-01	0	-9999	-9999	0
21	Population	1797-07-01	0	-9999	-9999	0
34	Population	1797-07-01	0	-9999	-9999	0
10	Population	1797-07-01	0	-9999	-9999	0
29	Population	1797-07-01	0	-9999	-9999	0
57	Population	1797-07-01	0	-9999	-9999	0
52	Population	1797-07-01	0	-9999	-9999	0
50	Population	1797-07-01	0	-9999	-9999	0
48	Population	1797-07-01	0	-9999	-9999	0
20	Population	1797-07-01	0	-9999	-9999	0
15	Population	1797-07-01	0	-9999	-9999	0
47	Population	1797-07-01	0	-9999	-9999	0
56	Population	1797-07-01	0	-9999	-9999	0
40	Population	1797-07-01	0	-9999	-9999	0
4	Population	1797-07-01	0	-9999	-9999	0
28	Population	1797-07-01	0	-9999	-9999	0
54	Population	1797-07-01	0	-9999	-9999	0
30	Population	1797-07-01	0	-9999	-9999	0
53	Population	1797-07-01	0	-9999	-9999	0
44	Population	1797-07-01	0	-9999	-9999	0
58	Population	1797-07-01	0	-9999	-9999	0
26	Population	1797-07-01	0	-9999	-9999	0
13	Population	1797-07-01	0	-9999	-9999	0
49	Population	1797-07-01	0	-9999	-9999	0
11	Population	1797-07-01	0	-9999	-9999	0
45	Population	1797-07-01	0	-9999	-9999	0
27	Population	1797-07-01	0	-9999	-9999	0
17	Population	1797-07-01	0	-9999	-9999	0
60	Population	1797-07-01	0	-9999	-9999	0
5	Population	1797-07-01	0	-9999	-9999	0
51	Population	1797-07-01	0	-9999	-9999	0
43	Population	1797-07-01	0	-9999	-9999	0
3	Population	1797-07-01	0	-9999	-9999	0
33	Population	1797-07-01	0	-9999	-9999	0
14	Population	1797-07-01	0	-9999	-9999	0
35	Population	1797-07-01	0	-9999	-9999	0
2	Population	1797-07-01	0	-9999	-9999	0
31	Population	1797-07-01	0	-9999	-9999	0
37	Population	1797-07-01	0	-9999	-9999	0
59	Population	1797-07-01	0	-9999	-9999	0
38	Population	1797-07-01	0	-9999	-9999	0
32	Population	1797-07-01	0	-9999	-9999	0
12	Population	1797-07-01	0	-9999	-9999	0
42	Population	1797-07-01	0	-9999	-9999	0
39	Population	1797-07-01	0	-9999	-9999	0
18	Population	1797-07-01	0	-9999	-9999	0
9	Population	1797-07-01	0	-9999	-9999	0
24	Population	1797-07-01	0	-9999	-9999	0
6	Population	1797-07-01	0	6.421126366	3107.825195	0
55	Population	1797-07-01	0	-9999	-9999	0
41	Population	1797-07-01	0	-9999	-9999	0
7	Population	1797-07-01	0	6.421009064	8616.994141	0
61	Population	1797-07-01	0	-9999	-9999	0
8	Population	1797-07-01	0	-9999	-9999	0
46	Population	1797-07-01	0	-9999	-9999	0
16	Population	1798-07-01	0	-9999	-9999	0
36	Population	1798-07-01	0	-9999	-9999	0
23	Population	1798-07-01	0	-9999	-9999	0
25	Population	1798-07-01	0	-9999	-9999	0
22	Population	1798-07-01	0	-9999	-9999	0
19	Population	1798-07-01	0	-9999	-9999	0
21	Population	1798-07-01	0	-9999	-9999	0
34	Population	1798-07-01	0	-9999	-9999	0
10	Population	1798-07-01	0	-9999	-9999	0
29	Population	1798-07-01	0	-9999	-9999	0
57	Population	1798-07-01	0	-9999	-9999	0
52	Population	1798-07-01	0	-9999	-9999	0
50	Population	1798-07-01	0	-9999	-9999	0
48	Population	1798-07-01	0	-9999	-9999	0
20	Population	1798-07-01	0	-9999	-9999	0
15	Population	1798-07-01	0	-9999	-9999	0
47	Population	1798-07-01	0	-9999	-9999	0
56	Population	1798-07-01	0	-9999	-9999	0
40	Population	1798-07-01	0	-9999	-9999	0
4	Population	1798-07-01	0	-9999	-9999	0
28	Population	1798-07-01	0	-9999	-9999	0
54	Population	1798-07-01	0	-9999	-9999	0
30	Population	1798-07-01	0	-9999	-9999	0
53	Population	1798-07-01	0	-9999	-9999	0
44	Population	1798-07-01	0	-9999	-9999	0
58	Population	1798-07-01	0	-9999	-9999	0
26	Population	1798-07-01	0	-9999	-9999	0
13	Population	1798-07-01	0	-9999	-9999	0
49	Population	1798-07-01	0	-9999	-9999	0
11	Population	1798-07-01	0	-9999	-9999	0
45	Population	1798-07-01	0	-9999	-9999	0
27	Population	1798-07-01	0	-9999	-9999	0
17	Population	1798-07-01	0	-9999	-9999	0
60	Population	1798-07-01	0	-9999	-9999	0
5	Population	1798-07-01	0	-9999	-9999	0
51	Population	1798-07-01	0	-9999	-9999	0
43	Population	1798-07-01	0	-9999	-9999	0
3	Population	1798-07-01	0	-9999	-9999	0
33	Population	1798-07-01	0	-9999	-9999	0
14	Population	1798-07-01	0	-9999	-9999	0
35	Population	1798-07-01	0	-9999	-9999	0
2	Population	1798-07-01	0	-9999	-9999	0
31	Population	1798-07-01	0	-9999	-9999	0
37	Population	1798-07-01	0	-9999	-9999	0
59	Population	1798-07-01	0	-9999	-9999	0
38	Population	1798-07-01	0	-9999	-9999	0
32	Population	1798-07-01	0	-9999	-9999	0
12	Population	1798-07-01	0	-9999	-9999	0
42	Population	1798-07-01	0	-9999	-9999	0
39	Population	1798-07-01	0	-9999	-9999	0
18	Population	1798-07-01	0	-9999	-9999	0
9	Population	1798-07-01	0	-9999	-9999	0
24	Population	1798-07-01	0	-9999	-9999	0
6	Population	1798-07-01	0	7.247873783	3507.970947	0
55	Population	1798-07-01	0	-9999	-9999	0
41	Population	1798-07-01	0	-9999	-9999	0
7	Population	1798-07-01	0	7.247969627	9726.775391	0
61	Population	1798-07-01	0	-9999	-9999	0
8	Population	1798-07-01	0	-9999	-9999	0
46	Population	1798-07-01	0	-9999	-9999	0
16	Population	1799-07-01	0	-9999	-9999	0
36	Population	1799-07-01	0	-9999	-9999	0
23	Population	1799-07-01	0	-9999	-9999	0
25	Population	1799-07-01	0	-9999	-9999	0
22	Population	1799-07-01	0	-9999	-9999	0
19	Population	1799-07-01	0	-9999	-9999	0
21	Population	1799-07-01	0	-9999	-9999	0
34	Population	1799-07-01	0	-9999	-9999	0
10	Population	1799-07-01	0	-9999	-9999	0
29	Population	1799-07-01	0	-9999	-9999	0
57	Population	1799-07-01	0	-9999	-9999	0
52	Population	1799-07-01	0	-9999	-9999	0
50	Population	1799-07-01	0	-9999	-9999	0
48	Population	1799-07-01	0	-9999	-9999	0
20	Population	1799-07-01	0	-9999	-9999	0
15	Population	1799-07-01	0	-9999	-9999	0
47	Population	1799-07-01	0	-9999	-9999	0
56	Population	1799-07-01	0	-9999	-9999	0
40	Population	1799-07-01	0	-9999	-9999	0
4	Population	1799-07-01	0	-9999	-9999	0
28	Population	1799-07-01	0	-9999	-9999	0
54	Population	1799-07-01	0	-9999	-9999	0
30	Population	1799-07-01	0	-9999	-9999	0
53	Population	1799-07-01	0	-9999	-9999	0
44	Population	1799-07-01	0	-9999	-9999	0
58	Population	1799-07-01	0	-9999	-9999	0
26	Population	1799-07-01	0	-9999	-9999	0
13	Population	1799-07-01	0	-9999	-9999	0
49	Population	1799-07-01	0	-9999	-9999	0
11	Population	1799-07-01	0	-9999	-9999	0
45	Population	1799-07-01	0	-9999	-9999	0
27	Population	1799-07-01	0	-9999	-9999	0
17	Population	1799-07-01	0	-9999	-9999	0
60	Population	1799-07-01	0	-9999	-9999	0
5	Population	1799-07-01	0	-9999	-9999	0
51	Population	1799-07-01	0	-9999	-9999	0
43	Population	1799-07-01	0	-9999	-9999	0
3	Population	1799-07-01	0	-9999	-9999	0
33	Population	1799-07-01	0	-9999	-9999	0
14	Population	1799-07-01	0	-9999	-9999	0
35	Population	1799-07-01	0	-9999	-9999	0
2	Population	1799-07-01	0	-9999	-9999	0
31	Population	1799-07-01	0	-9999	-9999	0
37	Population	1799-07-01	0	-9999	-9999	0
59	Population	1799-07-01	0	-9999	-9999	0
38	Population	1799-07-01	0	-9999	-9999	0
32	Population	1799-07-01	0	-9999	-9999	0
12	Population	1799-07-01	0	-9999	-9999	0
42	Population	1799-07-01	0	-9999	-9999	0
39	Population	1799-07-01	0	-9999	-9999	0
18	Population	1799-07-01	0	-9999	-9999	0
9	Population	1799-07-01	0	-9999	-9999	0
24	Population	1799-07-01	0	-9999	-9999	0
6	Population	1799-07-01	0	8.074720383	3908.164551	0
55	Population	1799-07-01	0	-9999	-9999	0
41	Population	1799-07-01	0	-9999	-9999	0
7	Population	1799-07-01	0	8.074831009	10836.42285	0
61	Population	1799-07-01	0	-9999	-9999	0
8	Population	1799-07-01	0	-9999	-9999	0
46	Population	1799-07-01	0	-9999	-9999	0
16	Population	1800-07-01	12	2.218105316	26.61726379	0
36	Population	1800-07-01	0	-9999	-9999	0
23	Population	1800-07-01	0	-9999	-9999	0
25	Population	1800-07-01	0	-9999	-9999	0
22	Population	1800-07-01	0	-9999	-9999	0
19	Population	1800-07-01	0	-9999	-9999	0
21	Population	1800-07-01	0	-9999	-9999	0
34	Population	1800-07-01	1424	0.208302915	296.6233521	0
10	Population	1800-07-01	0	-9999	-9999	0
29	Population	1800-07-01	1135	0.208301604	236.4223175	0
57	Population	1800-07-01	0	-9999	-9999	0
52	Population	1800-07-01	0	-9999	-9999	0
50	Population	1800-07-01	0	-9999	-9999	0
48	Population	1800-07-01	0	-9999	-9999	0
20	Population	1800-07-01	0	-9999	-9999	0
15	Population	1800-07-01	0	-9999	-9999	0
47	Population	1800-07-01	0	-9999	-9999	0
56	Population	1800-07-01	0	-9999	-9999	0
40	Population	1800-07-01	0	-9999	-9999	0
4	Population	1800-07-01	0	-9999	-9999	0
28	Population	1800-07-01	0	-9999	-9999	0
54	Population	1800-07-01	0	-9999	-9999	0
30	Population	1800-07-01	0	-9999	-9999	0
53	Population	1800-07-01	0	-9999	-9999	0
44	Population	1800-07-01	0	-9999	-9999	0
58	Population	1800-07-01	0	-9999	-9999	0
26	Population	1800-07-01	0	-9999	-9999	0
13	Population	1800-07-01	0	-9999	-9999	0
49	Population	1800-07-01	0	-9999	-9999	0
11	Population	1800-07-01	0	-9999	-9999	0
45	Population	1800-07-01	0	-9999	-9999	0
27	Population	1800-07-01	0	-9999	-9999	0
17	Population	1800-07-01	1762	0.745381892	1313.362915	0
60	Population	1800-07-01	0	-9999	-9999	0
5	Population	1800-07-01	0	-9999	-9999	0
51	Population	1800-07-01	0	-9999	-9999	0
43	Population	1800-07-01	0	-9999	-9999	0
3	Population	1800-07-01	0	-9999	-9999	0
33	Population	1800-07-01	0	-9999	-9999	0
14	Population	1800-07-01	0	-9999	-9999	0
35	Population	1800-07-01	0	-9999	-9999	0
2	Population	1800-07-01	0	-9999	-9999	0
31	Population	1800-07-01	0	-9999	-9999	0
37	Population	1800-07-01	336	0.036223665	12.17115116	0
59	Population	1800-07-01	0	-9999	-9999	0
38	Population	1800-07-01	248	0.036223754	8.983490944	0
32	Population	1800-07-01	0	-9999	-9999	0
12	Population	1800-07-01	0	-9999	-9999	0
42	Population	1800-07-01	0	-9999	-9999	0
39	Population	1800-07-01	852	0.03622397	30.86282349	0
18	Population	1800-07-01	0	-9999	-9999	0
9	Population	1800-07-01	0	-9999	-9999	0
24	Population	1800-07-01	0	-9999	-9999	0
6	Population	1800-07-01	566	6.658795357	6991.735352	0
55	Population	1800-07-01	0	-9999	-9999	0
41	Population	1800-07-01	0	-9999	-9999	0
7	Population	1800-07-01	5228	6.404799938	42079.53516	0
61	Population	1800-07-01	223	0.208304063	46.45180511	0
8	Population	1800-07-01	1920	4.556520939	8748.520508	0
46	Population	1800-07-01	0	-9999	-9999	0
16	Population	1801-07-01	0	2.519792318	30.23750877	0
36	Population	1801-07-01	0	-9999	-9999	0
23	Population	1801-07-01	0	-9999	-9999	0
25	Population	1801-07-01	0	-9999	-9999	0
22	Population	1801-07-01	0	-9999	-9999	0
19	Population	1801-07-01	0	-9999	-9999	0
21	Population	1801-07-01	0	-9999	-9999	0
34	Population	1801-07-01	0	0.210723251	300.0699158	0
10	Population	1801-07-01	0	-9999	-9999	0
29	Population	1801-07-01	0	0.210723102	239.1707153	0
57	Population	1801-07-01	0	-9999	-9999	0
52	Population	1801-07-01	0	-9999	-9999	0
50	Population	1801-07-01	0	-9999	-9999	0
48	Population	1801-07-01	0	-9999	-9999	0
20	Population	1801-07-01	0	-9999	-9999	0
15	Population	1801-07-01	0	-9999	-9999	0
47	Population	1801-07-01	0	-9999	-9999	0
56	Population	1801-07-01	0	-9999	-9999	0
40	Population	1801-07-01	0	-9999	-9999	0
4	Population	1801-07-01	0	-9999	-9999	0
28	Population	1801-07-01	0	-9999	-9999	0
54	Population	1801-07-01	0	-9999	-9999	0
30	Population	1801-07-01	0	-9999	-9999	0
53	Population	1801-07-01	0	-9999	-9999	0
44	Population	1801-07-01	0	-9999	-9999	0
58	Population	1801-07-01	0	-9999	-9999	0
26	Population	1801-07-01	0	-9999	-9999	0
13	Population	1801-07-01	0	-9999	-9999	0
49	Population	1801-07-01	0	-9999	-9999	0
11	Population	1801-07-01	0	-9999	-9999	0
45	Population	1801-07-01	0	-9999	-9999	0
27	Population	1801-07-01	0	-9999	-9999	0
17	Population	1801-07-01	0	0.940138221	1656.52356	0
60	Population	1801-07-01	0	-9999	-9999	0
5	Population	1801-07-01	0	-9999	-9999	0
51	Population	1801-07-01	0	-9999	-9999	0
43	Population	1801-07-01	0	-9999	-9999	0
3	Population	1801-07-01	0	-9999	-9999	0
33	Population	1801-07-01	0	-9999	-9999	0
14	Population	1801-07-01	0	-9999	-9999	0
35	Population	1801-07-01	0	-9999	-9999	0
2	Population	1801-07-01	0	-9999	-9999	0
31	Population	1801-07-01	0	-9999	-9999	0
37	Population	1801-07-01	0	0.068875007	23.14200211	0
59	Population	1801-07-01	0	-9999	-9999	0
38	Population	1801-07-01	0	0.068875238	17.0810585	0
32	Population	1801-07-01	0	-9999	-9999	0
12	Population	1801-07-01	0	-9999	-9999	0
42	Population	1801-07-01	0	-9999	-9999	0
39	Population	1801-07-01	0	0.068874612	58.68117142	0
18	Population	1801-07-01	0	-9999	-9999	0
9	Population	1801-07-01	0	-9999	-9999	0
24	Population	1801-07-01	0	-9999	-9999	0
6	Population	1801-07-01	0	7.631478786	8013.052734	0
55	Population	1801-07-01	0	-9999	-9999	0
41	Population	1801-07-01	0	-9999	-9999	0
7	Population	1801-07-01	0	7.26075983	47703.19141	0
61	Population	1801-07-01	0	0.210721299	46.99084854	0
8	Population	1801-07-01	0	4.793031216	9202.620117	0
46	Population	1801-07-01	0	-9999	-9999	0
16	Population	1802-07-01	0	2.821479082	33.85774994	0
36	Population	1802-07-01	0	-9999	-9999	0
23	Population	1802-07-01	0	-9999	-9999	0
25	Population	1802-07-01	0	-9999	-9999	0
22	Population	1802-07-01	0	-9999	-9999	0
19	Population	1802-07-01	0	-9999	-9999	0
21	Population	1802-07-01	0	-9999	-9999	0
34	Population	1802-07-01	0	0.213137344	303.5075684	0
10	Population	1802-07-01	0	-9999	-9999	0
29	Population	1802-07-01	0	0.213137999	241.9116211	0
57	Population	1802-07-01	0	-9999	-9999	0
52	Population	1802-07-01	0	-9999	-9999	0
50	Population	1802-07-01	0	-9999	-9999	0
48	Population	1802-07-01	0	-9999	-9999	0
20	Population	1802-07-01	0	-9999	-9999	0
15	Population	1802-07-01	0	-9999	-9999	0
47	Population	1802-07-01	0	-9999	-9999	0
56	Population	1802-07-01	0	-9999	-9999	0
40	Population	1802-07-01	0	-9999	-9999	0
4	Population	1802-07-01	0	-9999	-9999	0
28	Population	1802-07-01	0	-9999	-9999	0
54	Population	1802-07-01	0	-9999	-9999	0
30	Population	1802-07-01	0	-9999	-9999	0
53	Population	1802-07-01	0	-9999	-9999	0
44	Population	1802-07-01	0	-9999	-9999	0
58	Population	1802-07-01	0	-9999	-9999	0
26	Population	1802-07-01	0	-9999	-9999	0
13	Population	1802-07-01	0	-9999	-9999	0
49	Population	1802-07-01	0	-9999	-9999	0
11	Population	1802-07-01	0	-9999	-9999	0
45	Population	1802-07-01	0	-9999	-9999	0
27	Population	1802-07-01	0	-9999	-9999	0
17	Population	1802-07-01	0	1.134919167	1999.727539	0
60	Population	1802-07-01	0	-9999	-9999	0
5	Population	1802-07-01	0	-9999	-9999	0
51	Population	1802-07-01	0	-9999	-9999	0
43	Population	1802-07-01	0	-9999	-9999	0
3	Population	1802-07-01	0	-9999	-9999	0
33	Population	1802-07-01	0	-9999	-9999	0
14	Population	1802-07-01	0	-9999	-9999	0
35	Population	1802-07-01	0	-9999	-9999	0
2	Population	1802-07-01	0	-9999	-9999	0
31	Population	1802-07-01	0	-9999	-9999	0
37	Population	1802-07-01	0	0.101526484	34.11289978	0
59	Population	1802-07-01	0	-9999	-9999	0
38	Population	1802-07-01	0	0.101526417	25.17855072	0
32	Population	1802-07-01	0	-9999	-9999	0
12	Population	1802-07-01	0	-9999	-9999	0
42	Population	1802-07-01	0	-9999	-9999	0
39	Population	1802-07-01	0	0.101526514	86.50058746	0
18	Population	1802-07-01	0	-9999	-9999	0
9	Population	1802-07-01	0	-9999	-9999	0
24	Population	1802-07-01	0	-9999	-9999	0
6	Population	1802-07-01	0	8.60427475	9034.488281	0
55	Population	1802-07-01	0	-9999	-9999	0
41	Population	1802-07-01	0	-9999	-9999	0
7	Population	1802-07-01	0	8.117233276	53330.22266	0
61	Population	1802-07-01	0	0.213139609	47.53013229	0
8	Population	1802-07-01	0	5.029675961	9656.977539	0
46	Population	1802-07-01	0	-9999	-9999	0
16	Population	1803-07-01	0	3.123165369	37.47798538	0
36	Population	1803-07-01	0	-9999	-9999	0
23	Population	1803-07-01	0	-9999	-9999	0
25	Population	1803-07-01	0	-9999	-9999	0
22	Population	1803-07-01	0	-9999	-9999	0
19	Population	1803-07-01	0	-9999	-9999	0
21	Population	1803-07-01	0	-9999	-9999	0
34	Population	1803-07-01	0	0.215557635	306.954071	0
10	Population	1803-07-01	0	-9999	-9999	0
29	Population	1803-07-01	0	0.215559974	244.6605682	0
57	Population	1803-07-01	0	-9999	-9999	0
52	Population	1803-07-01	0	-9999	-9999	0
50	Population	1803-07-01	0	-9999	-9999	0
48	Population	1803-07-01	0	-9999	-9999	0
20	Population	1803-07-01	0	-9999	-9999	0
15	Population	1803-07-01	0	-9999	-9999	0
47	Population	1803-07-01	0	-9999	-9999	0
56	Population	1803-07-01	0	-9999	-9999	0
40	Population	1803-07-01	0	-9999	-9999	0
4	Population	1803-07-01	0	-9999	-9999	0
28	Population	1803-07-01	0	-9999	-9999	0
54	Population	1803-07-01	0	-9999	-9999	0
30	Population	1803-07-01	0	-9999	-9999	0
53	Population	1803-07-01	0	-9999	-9999	0
44	Population	1803-07-01	0	-9999	-9999	0
58	Population	1803-07-01	0	-9999	-9999	0
26	Population	1803-07-01	0	-9999	-9999	0
13	Population	1803-07-01	0	-9999	-9999	0
49	Population	1803-07-01	0	-9999	-9999	0
11	Population	1803-07-01	0	-9999	-9999	0
45	Population	1803-07-01	0	-9999	-9999	0
27	Population	1803-07-01	0	-9999	-9999	0
17	Population	1803-07-01	0	1.329680681	2342.897461	0
60	Population	1803-07-01	0	-9999	-9999	0
5	Population	1803-07-01	0	-9999	-9999	0
51	Population	1803-07-01	0	-9999	-9999	0
43	Population	1803-07-01	0	-9999	-9999	0
3	Population	1803-07-01	0	-9999	-9999	0
33	Population	1803-07-01	0	-9999	-9999	0
14	Population	1803-07-01	0	-9999	-9999	0
35	Population	1803-07-01	0	-9999	-9999	0
2	Population	1803-07-01	0	-9999	-9999	0
31	Population	1803-07-01	0	-9999	-9999	0
37	Population	1803-07-01	0	0.134178147	45.08385849	0
59	Population	1803-07-01	0	-9999	-9999	0
38	Population	1803-07-01	0	0.134178147	33.27618027	0
32	Population	1803-07-01	0	-9999	-9999	0
12	Population	1803-07-01	0	-9999	-9999	0
42	Population	1803-07-01	0	-9999	-9999	0
39	Population	1803-07-01	0	0.134178147	114.3197861	0
18	Population	1803-07-01	0	-9999	-9999	0
9	Population	1803-07-01	0	-9999	-9999	0
24	Population	1803-07-01	0	-9999	-9999	0
6	Population	1803-07-01	0	9.576960564	10055.80859	0
55	Population	1803-07-01	0	-9999	-9999	0
41	Population	1803-07-01	0	-9999	-9999	0
7	Population	1803-07-01	0	8.973698616	58957.19922	0
61	Population	1803-07-01	0	0.215557426	48.06930542	0
8	Population	1803-07-01	0	5.266122818	10110.95605	0
46	Population	1803-07-01	0	-9999	-9999	0
16	Population	1804-07-01	0	3.425678492	41.10814285	0
36	Population	1804-07-01	0	-9999	-9999	0
23	Population	1804-07-01	0	-9999	-9999	0
25	Population	1804-07-01	0	-9999	-9999	0
22	Population	1804-07-01	0	-9999	-9999	0
19	Population	1804-07-01	0	-9999	-9999	0
21	Population	1804-07-01	0	-9999	-9999	0
34	Population	1804-07-01	0	0.217984676	310.4101868	0
10	Population	1804-07-01	0	-9999	-9999	0
29	Population	1804-07-01	0	0.21798408	247.4119263	0
57	Population	1804-07-01	0	-9999	-9999	0
52	Population	1804-07-01	0	-9999	-9999	0
50	Population	1804-07-01	0	-9999	-9999	0
48	Population	1804-07-01	0	-9999	-9999	0
20	Population	1804-07-01	0	-9999	-9999	0
15	Population	1804-07-01	0	-9999	-9999	0
47	Population	1804-07-01	0	-9999	-9999	0
56	Population	1804-07-01	0	-9999	-9999	0
40	Population	1804-07-01	0	-9999	-9999	0
4	Population	1804-07-01	0	-9999	-9999	0
28	Population	1804-07-01	0	-9999	-9999	0
54	Population	1804-07-01	0	-9999	-9999	0
30	Population	1804-07-01	0	-9999	-9999	0
53	Population	1804-07-01	0	-9999	-9999	0
44	Population	1804-07-01	0	-9999	-9999	0
58	Population	1804-07-01	0	-9999	-9999	0
26	Population	1804-07-01	0	-9999	-9999	0
13	Population	1804-07-01	0	-9999	-9999	0
49	Population	1804-07-01	0	-9999	-9999	0
11	Population	1804-07-01	0	-9999	-9999	0
45	Population	1804-07-01	0	-9999	-9999	0
27	Population	1804-07-01	0	-9999	-9999	0
17	Population	1804-07-01	0	1.524989724	2687.031982	0
60	Population	1804-07-01	0	-9999	-9999	0
5	Population	1804-07-01	0	-9999	-9999	0
51	Population	1804-07-01	0	-9999	-9999	0
43	Population	1804-07-01	0	-9999	-9999	0
3	Population	1804-07-01	0	-9999	-9999	0
33	Population	1804-07-01	0	-9999	-9999	0
14	Population	1804-07-01	0	-9999	-9999	0
35	Population	1804-07-01	0	-9999	-9999	0
2	Population	1804-07-01	0	-9999	-9999	0
31	Population	1804-07-01	0	-9999	-9999	0
37	Population	1804-07-01	0	0.1669195	56.08494949	0
59	Population	1804-07-01	0	-9999	-9999	0
38	Population	1804-07-01	0	0.16691941	41.39601517	0
32	Population	1804-07-01	0	-9999	-9999	0
12	Population	1804-07-01	0	-9999	-9999	0
42	Population	1804-07-01	0	-9999	-9999	0
39	Population	1804-07-01	0	0.166917518	142.2137299	0
18	Population	1804-07-01	0	-9999	-9999	0
9	Population	1804-07-01	0	-9999	-9999	0
24	Population	1804-07-01	0	-9999	-9999	0
6	Population	1804-07-01	0	10.55224609	11079.8584	0
55	Population	1804-07-01	0	-9999	-9999	0
41	Population	1804-07-01	0	-9999	-9999	0
7	Population	1804-07-01	0	9.832867622	64601.94141	0
61	Population	1804-07-01	0	0.217983156	48.61024475	0
8	Population	1804-07-01	0	5.503317833	10566.37012	0
46	Population	1804-07-01	0	-9999	-9999	0
16	Population	1805-07-01	0	3.727366209	44.72839355	0
36	Population	1805-07-01	0	-9999	-9999	0
23	Population	1805-07-01	0	-9999	-9999	0
25	Population	1805-07-01	0	-9999	-9999	0
22	Population	1805-07-01	0	-9999	-9999	0
19	Population	1805-07-01	0	-9999	-9999	0
21	Population	1805-07-01	0	-9999	-9999	0
34	Population	1805-07-01	0	0.220398694	313.8477478	0
10	Population	1805-07-01	0	-9999	-9999	0
29	Population	1805-07-01	0	0.220398873	250.1527252	0
57	Population	1805-07-01	0	-9999	-9999	0
52	Population	1805-07-01	0	-9999	-9999	0
50	Population	1805-07-01	0	-9999	-9999	0
48	Population	1805-07-01	0	-9999	-9999	0
20	Population	1805-07-01	0	-9999	-9999	0
15	Population	1805-07-01	0	-9999	-9999	0
47	Population	1805-07-01	0	-9999	-9999	0
56	Population	1805-07-01	0	-9999	-9999	0
40	Population	1805-07-01	0	-9999	-9999	0
4	Population	1805-07-01	0	-9999	-9999	0
28	Population	1805-07-01	0	-9999	-9999	0
54	Population	1805-07-01	0	-9999	-9999	0
30	Population	1805-07-01	0	-9999	-9999	0
53	Population	1805-07-01	0	-9999	-9999	0
44	Population	1805-07-01	0	-9999	-9999	0
58	Population	1805-07-01	0	-9999	-9999	0
26	Population	1805-07-01	0	-9999	-9999	0
13	Population	1805-07-01	0	-9999	-9999	0
49	Population	1805-07-01	0	-9999	-9999	0
11	Population	1805-07-01	0	-9999	-9999	0
45	Population	1805-07-01	0	-9999	-9999	0
27	Population	1805-07-01	0	-9999	-9999	0
17	Population	1805-07-01	0	1.719764709	3030.225342	0
60	Population	1805-07-01	0	-9999	-9999	0
5	Population	1805-07-01	0	-9999	-9999	0
51	Population	1805-07-01	0	-9999	-9999	0
43	Population	1805-07-01	0	-9999	-9999	0
3	Population	1805-07-01	0	-9999	-9999	0
33	Population	1805-07-01	0	-9999	-9999	0
14	Population	1805-07-01	0	-9999	-9999	0
35	Population	1805-07-01	0	-9999	-9999	0
2	Population	1805-07-01	0	-9999	-9999	0
31	Population	1805-07-01	0	-9999	-9999	0
37	Population	1805-07-01	0	0.199569926	67.05549622	0
59	Population	1805-07-01	0	-9999	-9999	0
38	Population	1805-07-01	0	0.199570015	49.49336243	0
32	Population	1805-07-01	0	-9999	-9999	0
12	Population	1805-07-01	0	-9999	-9999	0
42	Population	1805-07-01	0	-9999	-9999	0
39	Population	1805-07-01	0	0.199569792	170.0334625	0
18	Population	1805-07-01	0	-9999	-9999	0
9	Population	1805-07-01	0	-9999	-9999	0
24	Population	1805-07-01	0	-9999	-9999	0
6	Population	1805-07-01	0	11.52493763	12101.18457	0
55	Population	1805-07-01	0	-9999	-9999	0
41	Population	1805-07-01	0	-9999	-9999	0
7	Population	1805-07-01	0	10.68892002	70226.20312	0
61	Population	1805-07-01	0	0.220401466	49.1495285	0
8	Population	1805-07-01	0	5.739799023	11020.41406	0
46	Population	1805-07-01	0	-9999	-9999	0
16	Population	1806-07-01	0	4.029052734	48.34863281	0
36	Population	1806-07-01	0	-9999	-9999	0
23	Population	1806-07-01	0	-9999	-9999	0
25	Population	1806-07-01	0	-9999	-9999	0
22	Population	1806-07-01	0	-9999	-9999	0
19	Population	1806-07-01	0	-9999	-9999	0
21	Population	1806-07-01	0	-9999	-9999	0
34	Population	1806-07-01	0	0.222818703	317.2938232	0
10	Population	1806-07-01	0	-9999	-9999	0
29	Population	1806-07-01	0	0.222821012	252.9018555	0
57	Population	1806-07-01	0	-9999	-9999	0
52	Population	1806-07-01	0	-9999	-9999	0
50	Population	1806-07-01	0	-9999	-9999	0
48	Population	1806-07-01	0	-9999	-9999	0
20	Population	1806-07-01	0	-9999	-9999	0
15	Population	1806-07-01	0	-9999	-9999	0
47	Population	1806-07-01	0	-9999	-9999	0
56	Population	1806-07-01	0	-9999	-9999	0
40	Population	1806-07-01	0	-9999	-9999	0
4	Population	1806-07-01	0	-9999	-9999	0
28	Population	1806-07-01	0	-9999	-9999	0
54	Population	1806-07-01	0	-9999	-9999	0
30	Population	1806-07-01	0	-9999	-9999	0
53	Population	1806-07-01	0	-9999	-9999	0
44	Population	1806-07-01	0	-9999	-9999	0
58	Population	1806-07-01	0	-9999	-9999	0
26	Population	1806-07-01	0	-9999	-9999	0
13	Population	1806-07-01	0	-9999	-9999	0
49	Population	1806-07-01	0	-9999	-9999	0
11	Population	1806-07-01	0	-9999	-9999	0
45	Population	1806-07-01	0	-9999	-9999	0
27	Population	1806-07-01	0	-9999	-9999	0
17	Population	1806-07-01	0	1.914557695	3373.450684	0
60	Population	1806-07-01	0	-9999	-9999	0
5	Population	1806-07-01	0	-9999	-9999	0
51	Population	1806-07-01	0	-9999	-9999	0
43	Population	1806-07-01	0	-9999	-9999	0
3	Population	1806-07-01	0	-9999	-9999	0
33	Population	1806-07-01	0	-9999	-9999	0
14	Population	1806-07-01	0	-9999	-9999	0
35	Population	1806-07-01	0	-9999	-9999	0
2	Population	1806-07-01	0	-9999	-9999	0
31	Population	1806-07-01	0	-9999	-9999	0
37	Population	1806-07-01	0	0.232222766	78.02684784	0
59	Population	1806-07-01	0	-9999	-9999	0
38	Population	1806-07-01	0	0.232222512	57.59118271	0
32	Population	1806-07-01	0	-9999	-9999	0
12	Population	1806-07-01	0	-9999	-9999	0
42	Population	1806-07-01	0	-9999	-9999	0
39	Population	1806-07-01	0	0.232223213	197.8541718	0
18	Population	1806-07-01	0	-9999	-9999	0
9	Population	1806-07-01	0	-9999	-9999	0
24	Population	1806-07-01	0	-9999	-9999	0
6	Population	1806-07-01	0	12.49782658	13122.71777	0
55	Population	1806-07-01	0	-9999	-9999	0
41	Population	1806-07-01	0	-9999	-9999	0
7	Population	1806-07-01	0	11.54616642	75858.3125	0
61	Population	1806-07-01	0	0.222819343	49.68871307	0
8	Population	1806-07-01	0	5.97638607	11474.66113	0
46	Population	1806-07-01	0	-9999	-9999	0
16	Population	1807-07-01	0	4.330739021	51.96886826	0
36	Population	1807-07-01	0	-9999	-9999	0
23	Population	1807-07-01	0	-9999	-9999	0
25	Population	1807-07-01	0	-9999	-9999	0
22	Population	1807-07-01	0	-9999	-9999	0
19	Population	1807-07-01	0	-9999	-9999	0
21	Population	1807-07-01	0	-9999	-9999	0
34	Population	1807-07-01	0	0.225238651	320.7398376	0
10	Population	1807-07-01	0	-9999	-9999	0
29	Population	1807-07-01	0	0.22523573	255.6425476	0
57	Population	1807-07-01	0	-9999	-9999	0
52	Population	1807-07-01	0	-9999	-9999	0
50	Population	1807-07-01	0	-9999	-9999	0
48	Population	1807-07-01	0	-9999	-9999	0
20	Population	1807-07-01	0	-9999	-9999	0
15	Population	1807-07-01	0	-9999	-9999	0
47	Population	1807-07-01	0	-9999	-9999	0
56	Population	1807-07-01	0	-9999	-9999	0
40	Population	1807-07-01	0	-9999	-9999	0
4	Population	1807-07-01	0	-9999	-9999	0
28	Population	1807-07-01	0	-9999	-9999	0
54	Population	1807-07-01	0	-9999	-9999	0
30	Population	1807-07-01	0	-9999	-9999	0
53	Population	1807-07-01	0	-9999	-9999	0
44	Population	1807-07-01	0	-9999	-9999	0
58	Population	1807-07-01	0	-9999	-9999	0
26	Population	1807-07-01	0	-9999	-9999	0
13	Population	1807-07-01	0	-9999	-9999	0
49	Population	1807-07-01	0	-9999	-9999	0
11	Population	1807-07-01	0	-9999	-9999	0
45	Population	1807-07-01	0	-9999	-9999	0
27	Population	1807-07-01	0	-9999	-9999	0
17	Population	1807-07-01	0	2.109279633	3716.550537	0
60	Population	1807-07-01	0	-9999	-9999	0
5	Population	1807-07-01	0	-9999	-9999	0
51	Population	1807-07-01	0	-9999	-9999	0
43	Population	1807-07-01	0	-9999	-9999	0
3	Population	1807-07-01	0	-9999	-9999	0
33	Population	1807-07-01	0	-9999	-9999	0
14	Population	1807-07-01	0	-9999	-9999	0
35	Population	1807-07-01	0	-9999	-9999	0
2	Population	1807-07-01	0	-9999	-9999	0
31	Population	1807-07-01	0	-9999	-9999	0
37	Population	1807-07-01	0	0.264872402	88.99713135	0
59	Population	1807-07-01	0	-9999	-9999	0
38	Population	1807-07-01	0	0.264873385	65.68859863	0
32	Population	1807-07-01	0	-9999	-9999	0
12	Population	1807-07-01	0	-9999	-9999	0
42	Population	1807-07-01	0	-9999	-9999	0
39	Population	1807-07-01	0	0.264874071	225.672699	0
18	Population	1807-07-01	0	-9999	-9999	0
9	Population	1807-07-01	0	-9999	-9999	0
24	Population	1807-07-01	0	-9999	-9999	0
6	Population	1807-07-01	0	13.47033215	14143.84863	0
55	Population	1807-07-01	0	-9999	-9999	0
41	Population	1807-07-01	0	-9999	-9999	0
7	Population	1807-07-01	0	12.40249157	81484.36719	0
61	Population	1807-07-01	0	0.225237653	50.22799683	0
8	Population	1807-07-01	0	6.213001728	11928.96289	0
46	Population	1807-07-01	0	-9999	-9999	0
16	Population	1808-07-01	0	4.633252144	55.59902573	0
36	Population	1808-07-01	0	-9999	-9999	0
23	Population	1808-07-01	0	-9999	-9999	0
25	Population	1808-07-01	0	-9999	-9999	0
22	Population	1808-07-01	0	-9999	-9999	0
19	Population	1808-07-01	0	-9999	-9999	0
21	Population	1808-07-01	0	-9999	-9999	0
34	Population	1808-07-01	0	0.227661282	324.1896667	0
10	Population	1808-07-01	0	-9999	-9999	0
29	Population	1808-07-01	0	0.227661327	258.3955994	0
57	Population	1808-07-01	0	-9999	-9999	0
52	Population	1808-07-01	0	-9999	-9999	0
50	Population	1808-07-01	0	-9999	-9999	0
48	Population	1808-07-01	0	-9999	-9999	0
20	Population	1808-07-01	0	-9999	-9999	0
15	Population	1808-07-01	0	-9999	-9999	0
47	Population	1808-07-01	0	-9999	-9999	0
56	Population	1808-07-01	0	-9999	-9999	0
40	Population	1808-07-01	0	-9999	-9999	0
4	Population	1808-07-01	0	-9999	-9999	0
28	Population	1808-07-01	0	-9999	-9999	0
54	Population	1808-07-01	0	-9999	-9999	0
30	Population	1808-07-01	0	-9999	-9999	0
53	Population	1808-07-01	0	-9999	-9999	0
44	Population	1808-07-01	0	-9999	-9999	0
58	Population	1808-07-01	0	-9999	-9999	0
26	Population	1808-07-01	0	-9999	-9999	0
13	Population	1808-07-01	0	-9999	-9999	0
49	Population	1808-07-01	0	-9999	-9999	0
11	Population	1808-07-01	0	-9999	-9999	0
45	Population	1808-07-01	0	-9999	-9999	0
27	Population	1808-07-01	0	-9999	-9999	0
17	Population	1808-07-01	0	2.304567337	4060.647705	0
60	Population	1808-07-01	0	-9999	-9999	0
5	Population	1808-07-01	0	-9999	-9999	0
51	Population	1808-07-01	0	-9999	-9999	0
43	Population	1808-07-01	0	-9999	-9999	0
3	Population	1808-07-01	0	-9999	-9999	0
33	Population	1808-07-01	0	-9999	-9999	0
14	Population	1808-07-01	0	-9999	-9999	0
35	Population	1808-07-01	0	-9999	-9999	0
2	Population	1808-07-01	0	-9999	-9999	0
31	Population	1808-07-01	0	-9999	-9999	0
37	Population	1808-07-01	0	0.297614902	99.99861145	0
59	Population	1808-07-01	0	-9999	-9999	0
38	Population	1808-07-01	0	0.297614873	73.80848694	0
32	Population	1808-07-01	0	-9999	-9999	0
12	Population	1808-07-01	0	-9999	-9999	0
42	Population	1808-07-01	0	-9999	-9999	0
39	Population	1808-07-01	0	0.297611207	253.5647583	0
18	Population	1808-07-01	0	-9999	-9999	0
9	Population	1808-07-01	0	-9999	-9999	0
24	Population	1808-07-01	0	-9999	-9999	0
6	Population	1808-07-01	0	14.44582272	15168.11426	0
55	Population	1808-07-01	0	-9999	-9999	0
41	Population	1808-07-01	0	-9999	-9999	0
7	Population	1808-07-01	0	13.26105785	87125.14844	0
61	Population	1808-07-01	0	0.227662042	50.7686348	0
8	Population	1808-07-01	0	6.450208187	12384.39941	0
46	Population	1808-07-01	0	-9999	-9999	0
16	Population	1809-07-01	0	4.934939861	59.21928024	0
36	Population	1809-07-01	0	-9999	-9999	0
23	Population	1809-07-01	0	-9999	-9999	0
25	Population	1809-07-01	0	-9999	-9999	0
22	Population	1809-07-01	0	-9999	-9999	0
19	Population	1809-07-01	0	-9999	-9999	0
21	Population	1809-07-01	0	-9999	-9999	0
34	Population	1809-07-01	0	0.230081007	327.6353455	0
10	Population	1809-07-01	0	-9999	-9999	0
29	Population	1809-07-01	0	0.230083287	261.1445312	0
57	Population	1809-07-01	0	-9999	-9999	0
52	Population	1809-07-01	0	-9999	-9999	0
50	Population	1809-07-01	0	-9999	-9999	0
48	Population	1809-07-01	0	-9999	-9999	0
20	Population	1809-07-01	0	-9999	-9999	0
15	Population	1809-07-01	0	-9999	-9999	0
47	Population	1809-07-01	0	-9999	-9999	0
56	Population	1809-07-01	0	-9999	-9999	0
40	Population	1809-07-01	0	-9999	-9999	0
4	Population	1809-07-01	0	-9999	-9999	0
28	Population	1809-07-01	0	-9999	-9999	0
54	Population	1809-07-01	0	-9999	-9999	0
30	Population	1809-07-01	0	-9999	-9999	0
53	Population	1809-07-01	0	-9999	-9999	0
44	Population	1809-07-01	0	-9999	-9999	0
58	Population	1809-07-01	0	-9999	-9999	0
26	Population	1809-07-01	0	-9999	-9999	0
13	Population	1809-07-01	0	-9999	-9999	0
49	Population	1809-07-01	0	-9999	-9999	0
11	Population	1809-07-01	0	-9999	-9999	0
45	Population	1809-07-01	0	-9999	-9999	0
27	Population	1809-07-01	0	-9999	-9999	0
17	Population	1809-07-01	0	2.499355316	4403.864258	0
60	Population	1809-07-01	0	-9999	-9999	0
5	Population	1809-07-01	0	-9999	-9999	0
51	Population	1809-07-01	0	-9999	-9999	0
43	Population	1809-07-01	0	-9999	-9999	0
3	Population	1809-07-01	0	-9999	-9999	0
33	Population	1809-07-01	0	-9999	-9999	0
14	Population	1809-07-01	0	-9999	-9999	0
35	Population	1809-07-01	0	-9999	-9999	0
2	Population	1809-07-01	0	-9999	-9999	0
31	Population	1809-07-01	0	-9999	-9999	0
37	Population	1809-07-01	0	0.330266804	110.9696426	0
59	Population	1809-07-01	0	-9999	-9999	0
38	Population	1809-07-01	0	0.330266058	81.90598297	0
32	Population	1809-07-01	0	-9999	-9999	0
12	Population	1809-07-01	0	-9999	-9999	0
42	Population	1809-07-01	0	-9999	-9999	0
39	Population	1809-07-01	0	0.330263883	281.3848267	0
18	Population	1809-07-01	0	-9999	-9999	0
9	Population	1809-07-01	0	-9999	-9999	0
24	Population	1809-07-01	0	-9999	-9999	0
6	Population	1809-07-01	0	15.41843605	16189.35742	0
55	Population	1809-07-01	0	-9999	-9999	0
41	Population	1809-07-01	0	-9999	-9999	0
7	Population	1809-07-01	0	14.11724472	92750.29688	0
61	Population	1809-07-01	0	0.230079889	51.30781555	0
8	Population	1809-07-01	0	6.686817646	12838.68945	0
46	Population	1809-07-01	0	-9999	-9999	0
16	Population	1810-07-01	2528	1.947748899	4947.282227	0
36	Population	1810-07-01	0	-9999	-9999	0
23	Population	1810-07-01	0	-9999	-9999	0
25	Population	1810-07-01	0	-9999	-9999	0
22	Population	1810-07-01	0	-9999	-9999	0
19	Population	1810-07-01	0	-9999	-9999	0
21	Population	1810-07-01	0	-9999	-9999	0
34	Population	1810-07-01	0	0.232501641	331.0823364	0
10	Population	1810-07-01	0	-9999	-9999	0
29	Population	1810-07-01	0	0.232498646	263.8859558	0
57	Population	1810-07-01	0	-9999	-9999	0
52	Population	1810-07-01	0	-9999	-9999	0
50	Population	1810-07-01	0	-9999	-9999	0
48	Population	1810-07-01	0	-9999	-9999	0
20	Population	1810-07-01	0	-9999	-9999	0
15	Population	1810-07-01	0	-9999	-9999	0
47	Population	1810-07-01	0	-9999	-9999	0
56	Population	1810-07-01	0	-9999	-9999	0
40	Population	1810-07-01	0	-9999	-9999	0
4	Population	1810-07-01	10	6.790316582	67.90316772	0
28	Population	1810-07-01	0	-9999	-9999	0
54	Population	1810-07-01	0	-9999	-9999	0
30	Population	1810-07-01	0	-9999	-9999	0
53	Population	1810-07-01	0	-9999	-9999	0
44	Population	1810-07-01	0	-9999	-9999	0
58	Population	1810-07-01	0	-9999	-9999	0
26	Population	1810-07-01	0	-9999	-9999	0
13	Population	1810-07-01	1844	0.973683119	1795.47168	0
49	Population	1810-07-01	0	-9999	-9999	0
11	Population	1810-07-01	0	-9999	-9999	0
45	Population	1810-07-01	0	-9999	-9999	0
27	Population	1810-07-01	0	-9999	-9999	0
17	Population	1810-07-01	390	2.672858715	5751.991699	0
60	Population	1810-07-01	0	-9999	-9999	0
5	Population	1810-07-01	2129	8.007645607	17048.27734	0
51	Population	1810-07-01	0	-9999	-9999	0
43	Population	1810-07-01	0	-9999	-9999	0
3	Population	1810-07-01	0	-9999	-9999	0
33	Population	1810-07-01	0	-9999	-9999	0
14	Population	1810-07-01	0	-9999	-9999	0
35	Population	1810-07-01	0	-9999	-9999	0
2	Population	1810-07-01	0	-9999	-9999	0
31	Population	1810-07-01	0	-9999	-9999	0
37	Population	1810-07-01	0	0.362916559	121.9399643	0
59	Population	1810-07-01	0	-9999	-9999	0
38	Population	1810-07-01	0	0.362917095	90.00344086	0
32	Population	1810-07-01	0	-9999	-9999	0
12	Population	1810-07-01	2656	0.946363509	2513.541504	0
42	Population	1810-07-01	0	-9999	-9999	0
39	Population	1810-07-01	0	0.362915635	309.2041321	0
18	Population	1810-07-01	0	-9999	-9999	0
9	Population	1810-07-01	0	-9999	-9999	0
24	Population	1810-07-01	0	-9999	-9999	0
6	Population	1810-07-01	2858	6.172466278	24121.99805	0
55	Population	1810-07-01	0	-9999	-9999	0
41	Population	1810-07-01	0	-9999	-9999	0
7	Population	1810-07-01	2514	14.20667267	129053.4141	0
61	Population	1810-07-01	0	0.232498244	51.84710693	0
8	Population	1810-07-01	4086	4.434317112	26632.50977	0
46	Population	1810-07-01	0	-9999	-9999	0
16	Population	1811-07-01	0	2.403063059	6103.780273	0
36	Population	1811-07-01	0	-9999	-9999	0
23	Population	1811-07-01	0	-9999	-9999	0
25	Population	1811-07-01	0	-9999	-9999	0
22	Population	1811-07-01	0	-9999	-9999	0
19	Population	1811-07-01	0	-9999	-9999	0
21	Population	1811-07-01	0	-9999	-9999	0
34	Population	1811-07-01	0	0.240203872	342.0503235	0
10	Population	1811-07-01	0	-9999	-9999	0
29	Population	1811-07-01	0	0.240203887	272.6314087	0
57	Population	1811-07-01	0	-9999	-9999	0
52	Population	1811-07-01	0	-9999	-9999	0
50	Population	1811-07-01	0	-9999	-9999	0
48	Population	1811-07-01	0	-9999	-9999	0
20	Population	1811-07-01	0	-9999	-9999	0
15	Population	1811-07-01	0	-9999	-9999	0
47	Population	1811-07-01	0	-9999	-9999	0
56	Population	1811-07-01	0	-9999	-9999	0
40	Population	1811-07-01	0	-9999	-9999	0
4	Population	1811-07-01	0	7.850569725	78.50569916	0
28	Population	1811-07-01	0	-9999	-9999	0
54	Population	1811-07-01	0	-9999	-9999	0
30	Population	1811-07-01	0	-9999	-9999	0
53	Population	1811-07-01	0	-9999	-9999	0
44	Population	1811-07-01	0	-9999	-9999	0
58	Population	1811-07-01	0	-9999	-9999	0
26	Population	1811-07-01	0	-9999	-9999	0
13	Population	1811-07-01	0	1.015036702	1871.727783	0
49	Population	1811-07-01	0	-9999	-9999	0
11	Population	1811-07-01	0	-9999	-9999	0
45	Population	1811-07-01	0	-9999	-9999	0
27	Population	1811-07-01	0	-9999	-9999	0
17	Population	1811-07-01	0	2.966069937	6382.982422	0
60	Population	1811-07-01	0	-9999	-9999	0
5	Population	1811-07-01	0	10.03391075	21362.19531	0
51	Population	1811-07-01	0	-9999	-9999	0
43	Population	1811-07-01	0	-9999	-9999	0
3	Population	1811-07-01	0	-9999	-9999	0
33	Population	1811-07-01	0	-9999	-9999	0
14	Population	1811-07-01	0	-9999	-9999	0
35	Population	1811-07-01	0	-9999	-9999	0
2	Population	1811-07-01	0	-9999	-9999	0
31	Population	1811-07-01	0	-9999	-9999	0
37	Population	1811-07-01	0	0.395568788	132.9111176	0
59	Population	1811-07-01	0	-9999	-9999	0
38	Population	1811-07-01	0	0.395568818	98.10106659	0
32	Population	1811-07-01	0	-9999	-9999	0
12	Population	1811-07-01	0	1.002301455	2662.112793	0
42	Population	1811-07-01	0	-9999	-9999	0
39	Population	1811-07-01	0	0.395568818	337.0246277	0
18	Population	1811-07-01	0	-9999	-9999	0
9	Population	1811-07-01	0	-9999	-9999	0
24	Population	1811-07-01	0	-9999	-9999	0
6	Population	1811-07-01	0	7.2172575	28205.04297	0
55	Population	1811-07-01	0	-9999	-9999	0
41	Population	1811-07-01	0	-9999	-9999	0
7	Population	1811-07-01	0	15.0709486	136904.5	0
61	Population	1811-07-01	0	0.240203932	53.56547546	0
8	Population	1811-07-01	0	4.745726109	28502.83203	0
46	Population	1811-07-01	0	-9999	-9999	0
16	Population	1812-07-01	0	2.859683275	7263.595703	0
36	Population	1812-07-01	0	-9999	-9999	0
23	Population	1812-07-01	0	-9999	-9999	0
25	Population	1812-07-01	0	-9999	-9999	0
22	Population	1812-07-01	0	-9999	-9999	0
19	Population	1812-07-01	0	-9999	-9999	0
21	Population	1812-07-01	0	-9999	-9999	0
34	Population	1812-07-01	0	0.247927442	353.0486755	0
10	Population	1812-07-01	0	-9999	-9999	0
29	Population	1812-07-01	0	0.247928113	281.398407	0
57	Population	1812-07-01	0	-9999	-9999	0
52	Population	1812-07-01	0	-9999	-9999	0
50	Population	1812-07-01	0	-9999	-9999	0
48	Population	1812-07-01	0	-9999	-9999	0
20	Population	1812-07-01	0	-9999	-9999	0
15	Population	1812-07-01	0	-9999	-9999	0
47	Population	1812-07-01	0	-9999	-9999	0
56	Population	1812-07-01	0	-9999	-9999	0
40	Population	1812-07-01	0	-9999	-9999	0
4	Population	1812-07-01	0	8.913725853	89.13726044	0
28	Population	1812-07-01	0	-9999	-9999	0
54	Population	1812-07-01	0	-9999	-9999	0
30	Population	1812-07-01	0	-9999	-9999	0
53	Population	1812-07-01	0	-9999	-9999	0
44	Population	1812-07-01	0	-9999	-9999	0
58	Population	1812-07-01	0	-9999	-9999	0
26	Population	1812-07-01	0	-9999	-9999	0
13	Population	1812-07-01	0	1.056533098	1948.24707	0
49	Population	1812-07-01	0	-9999	-9999	0
11	Population	1812-07-01	0	-9999	-9999	0
45	Population	1812-07-01	0	-9999	-9999	0
27	Population	1812-07-01	0	-9999	-9999	0
17	Population	1812-07-01	0	3.260090113	7015.713867	0
60	Population	1812-07-01	0	-9999	-9999	0
5	Population	1812-07-01	0	12.06604385	25688.60742	0
51	Population	1812-07-01	0	-9999	-9999	0
43	Population	1812-07-01	0	-9999	-9999	0
3	Population	1812-07-01	0	-9999	-9999	0
33	Population	1812-07-01	0	-9999	-9999	0
14	Population	1812-07-01	0	-9999	-9999	0
35	Population	1812-07-01	0	-9999	-9999	0
2	Population	1812-07-01	0	-9999	-9999	0
31	Population	1812-07-01	0	-9999	-9999	0
37	Population	1812-07-01	0	0.428309023	143.9118347	0
59	Population	1812-07-01	0	-9999	-9999	0
38	Population	1812-07-01	0	0.428308725	106.2205658	0
32	Population	1812-07-01	0	-9999	-9999	0
12	Population	1812-07-01	0	1.058400393	2811.111328	0
42	Population	1812-07-01	0	-9999	-9999	0
39	Population	1812-07-01	0	0.428312153	364.9219666	0
18	Population	1812-07-01	0	-9999	-9999	0
9	Population	1812-07-01	0	-9999	-9999	0
24	Population	1812-07-01	0	-9999	-9999	0
6	Population	1812-07-01	0	8.2644701	32297.54883	0
55	Population	1812-07-01	0	-9999	-9999	0
41	Population	1812-07-01	0	-9999	-9999	0
7	Population	1812-07-01	0	15.93823147	144782.8906	0
61	Population	1812-07-01	0	0.24793154	55.28873444	0
8	Population	1812-07-01	0	5.058083057	30378.84766	0
46	Population	1812-07-01	0	-9999	-9999	0
16	Population	1813-07-01	0	3.31497407	8420.03418	0
36	Population	1813-07-01	0	-9999	-9999	0
23	Population	1813-07-01	0	-9999	-9999	0
25	Population	1813-07-01	0	-9999	-9999	0
22	Population	1813-07-01	0	-9999	-9999	0
19	Population	1813-07-01	0	-9999	-9999	0
21	Population	1813-07-01	0	-9999	-9999	0
34	Population	1813-07-01	0	0.255637556	364.0278931	0
10	Population	1813-07-01	0	-9999	-9999	0
29	Population	1813-07-01	0	0.25563547	290.1462708	0
57	Population	1813-07-01	0	-9999	-9999	0
52	Population	1813-07-01	0	-9999	-9999	0
50	Population	1813-07-01	0	-9999	-9999	0
48	Population	1813-07-01	0	-9999	-9999	0
20	Population	1813-07-01	0	-9999	-9999	0
15	Population	1813-07-01	0	-9999	-9999	0
47	Population	1813-07-01	0	-9999	-9999	0
56	Population	1813-07-01	0	-9999	-9999	0
40	Population	1813-07-01	0	-9999	-9999	0
[truncated: 69,783 more rows]
