# Supplementary material for: Anthropocene geochemistry of metals in sediment cores from the Laurentian Great Lakes
Source: PeerJ. 2020 May 6;8:e9034. doi: 10.7717/peerj.9034 (PMC7210812; doi:10.7717/peerj.9034)
Supplement: Supplemental Information 4 — Data and R code used to generate Figure 3. [file peerj-08-9034-s004.zip › MetalsMeta.xlsx]

## Sheet: Sheet1
Al ppm	Metal analyte in parts per million sediment dry weight. HCl-extracted sample analysis for major metals. Instrument : Thermo Scientific iCAP 6500 dual view ICP-OES (Inductively Coupled Plasma - Optical Emission Spectrometer). Power: 1150 W - Neb flow: 0.65 liters/min - Cooling gas: 12 liters/min - Aux gas: 0.5 liters/min - 1 ml/min sample flow rate. Integration: 8 sec/replicate and 5 replicates/sa…
Ca ppm
Fe ppm
K ppm
Li ppm
Mg ppm
Mn ppm
Na ppm
P ppm
Si ppm
Ti ppm
Sc ppm	Metal analyte in parts per million sediment dry weight. Trace metals analysis of freeze-dried sediments. INSTRUMENTATION: Thermo Scientific XSERIES 2 ICP-MS w/ ESI PC3 Peltier cooled spray chamber, SC-FAST injection loop, and SC-4 autosampler. Samples were diluted appropriately and 20 ppb of In internal standard was added. All elements were analyzed using He/H2 collision-reaction mode.
V ppm
Cr ppm
Co ppm
Ni ppm
Cu ppm
Zn ppm
Ga ppm
As ppm
Rb ppm
Sr ppm
Y ppm
Zr ppm
Nb ppm
Mo ppm
Cd ppm
Sn ppm
Sb ppm
Cs ppm
Ba ppm
La ppm
Ce ppm
Pr ppm
Nd ppm
Sm ppm
Eu ppm
Gd ppm
Tb ppm
Dy ppm
Ho ppm
Er ppm
Tm ppm
Yb ppm
Lu ppm
Hf ppm
Ta ppm
Pb ppm
Th ppm
U ppm
Al2O3 ppm	Metal analyte in parts per million sediment dry weight. Freeze-dried sediment processed for major oxides. Instrument : Thermo Scientific iCAP 6500 dual view ICP-OES (Inductively Coupled Plasma - Optical Emission Spectrometer). Power: 1150 W - Neb flow: 0.65 liters/min - Cooling gas: 12 liters/min - Aux gas: 0.5 liters/min - 1 ml/min sample flow rate. Integration: 8 sec/replicate and 5 replicates/…
BaO ppm
CaO ppm
Fe2O3 ppm
K2O ppm
MgO ppm
MnO ppm
Na2O ppm
P2O5 ppm
SiO2 ppm
SrO ppm
TiO2 ppm
