# Supplementary material for: Anthropocene geochemistry of metals in sediment cores from the Laurentian Great Lakes
Source: PeerJ. 2020 May 6;8:e9034. doi: 10.7717/peerj.9034 (PMC7210812; doi:10.7717/peerj.9034)
Supplement: Supplemental Information 5 — Data and R script used to generate Figure 4. [file peerj-08-9034-s005.zip]

Archive with 3 entries (3 files):
- metals.csv
- MetalsMeta.xlsx
- PCA.R
