# Supplementary material for: Anthropocene geochemistry of metals in sediment cores from the Laurentian Great Lakes
Source: PeerJ. 2020 May 6;8:e9034. doi: 10.7717/peerj.9034 (PMC7210812; doi:10.7717/peerj.9034)
Supplement: Supplemental Information 6 — R script and raw data used to generate Figures 5-10. [file peerj-08-9034-s006.zip]

Archive with 4 entries (4 files):
- metals groups for plotting3.csv
- Metals Plots.R
- metals3.csv
- MetalsMeta.xlsx
