# Supplementary material for: Anthropocene geochemistry of metals in sediment cores from the Laurentian Great Lakes
Source: PeerJ. 2020 May 6;8:e9034. doi: 10.7717/peerj.9034 (PMC7210812; doi:10.7717/peerj.9034)
Supplement: Supplemental Information 6 — R script and raw data used to generate Figures 5-10. [file peerj-08-9034-s006.zip › metals groups for plotting3.csv]

	page	minppm	maxppm	type
Cd	1	0	99999	transition
Co	1	0	10000	transition
Cr	1	0	99999	transition
Cu	1	0	800	transition
Fe	2	0	50000	transition
Hf	2	0	99999	transition
Mn	2	0	15000	transition
Mo	2	0	10	transition
Nb	3	5	40	transition
Ni	3	0	2000	transition
Sc	3	5	25	transition
Ta	3	0	6	transition
Ti	3	50	99999	transition
V	4	75	99999	transition
Y	4	10	99999	transition
Zn	4	50	99999	transition
Zr	4	50	99999	transition
Cs	5	0	99999	alkali
K	5	500	99999	alkali
Li	5	0	99999	alkali
Na	5	0	500	alkali
Rb	5	60	99999	alkali
Ba	6	400	99999	alkaline earth
Ca	6	0	80000	alkaline earth
Mg	6	0	99999	alkaline earth
Sr	6	100	99999	alkaline earth
Al	7	0	99999	basic
Ga	7	10	99999	basic
Pb	7	0	99999	basic
Sn	7	0	99999	basic
P	8	0	3000	nonmetal
As	8	0	80	semimetal
Sb	8	0	99999	semimetal
Si	8	2000	99999	semimetal
Ce	9	40	99999	lanthanide
Dy	9	2	99999	lanthanide
Er	9	1	99999	lanthanide
Eu	9	0.5	99999	lanthanide
Gd	10	2	99999	lanthanide
Ho	10	0.2	99999	lanthanide
La	10	10	99999	lanthanide
Lu	10	0.2	99999	lanthanide
Th	11	5	99999	actinide
U	11	2	99999	actinide
Nd	11	10	99999	lanthanide
Pr	11	4	99999	lanthanide
Sm	12	2	99999	lanthanide
Tb	12	0.4	99999	lanthanide
Tm	12	0.2	99999	lanthanide
Yb	12	1.5	99999	lanthanide
Al2O3	13	80000	99999	oxide
BaO	13	300	99999	oxide
CaO	13	0	150000	oxide
Fe2O3	13	20000	99999	oxide
K2O	14	25000	99999	oxide
MgO	14	10000	99999	oxide
MnO	14	0	30000	oxide
Na2O	14	0	99999	oxide
P2O5	15	1000	99999	oxide
SiO2	15	400000	99999	oxide
SrO	15	100	99999	oxide
TiO2	15	4000	99999	oxide
