# Supplementary material for: Anthropocene geochemistry of metals in sediment cores from the Laurentian Great Lakes
Source: PeerJ. 2020 May 6;8:e9034. doi: 10.7717/peerj.9034 (PMC7210812; doi:10.7717/peerj.9034)
Supplement: Supplemental Information 6 — R script and raw data used to generate Figures 5-10. [file peerj-08-9034-s006.zip › metals3.csv]

Location	Depth	date	accum rate	Al ppm	Ca ppm	Fe ppm	K ppm	Li ppm	Mg ppm	Mn ppm	Na ppm	P ppm	Si ppm	Ti ppm	Sc ppm	V ppm	Cr ppm	Co ppm	Ni ppm	Cu ppm	Zn ppm	Ga ppm	As ppm	Rb ppm	Sr ppm	Y ppm	Zr ppm	Nb ppm	Mo ppm	Cd ppm	Sn ppm	Sb ppm	Cs ppm	Ba ppm	La ppm	Ce ppm	Pr ppm	Nd ppm	Sm ppm	Eu ppm	Gd ppm	Tb ppm	Dy ppm	Ho ppm	Er ppm	Tm ppm	Yb ppm	Lu ppm	Hf ppm
SULG	0.125	2010.748	0.0262	7430.13333	6093.13333	14470.66667	1223.53333		3568.7	1726.36667	191.14	603.30667	5345.83333	113.10333	13.0775	112.025	81.79	20.5825	55.1525	231.325	194.8	19.7425	29.55	97.16	133.275	22.185	148.925	11.16	1.3935	2.07525	4.49575	1.2425	2.62725	506.075	35.435	69.3925	9.23	35.6425	6.7505	1.3595	6.09025	0.83325	4.97775	0.9495	2.85775	0.40325	2.7155	0.3935	4.083
SULG	0.375	2009.598	0.0262	7683.06667	6033.5	15087	1237.43333		3643.76667	1779.7	195.25	620.87333	5578.4	117.63	13.28	113.8	82.245	20.77	54.98	232.9	190.9	20.11	29.995	99.35	134.2	27.87	148.5	11.17	1.3715	2.085	4.628	1.2025	5.8305	514.15	36.315	70.61	9.3645	36.21	6.901	1.361	6.153	0.8315	4.9555	0.958	2.834	0.401	2.6955	0.3885	3.942
SULG	0.625	2008.382	0.026128	7737.1	6050.03333	15129	1250.5		3672.53333	1771.43333	188.53	623.54667	5670.13333	118.54	13.4	113	86.86	115.05	57.85	237.6	188.95	19.88	29.11	100.02	133.65	27.75	149.5	11.23	1.2895	2.0115	4.6695	1.22	5.033	511.3	36.575	71.105	9.4825	36.97	6.8435	1.4025	6.127	0.848	5.0485	0.9665	2.874	0.4055	2.719	0.398	4.083
SULG	0.875	2007.0945	0.025978	8132.36667	6070.43333	16115	1312		3895.9	1974.8	192.82	649.6	5954	118.34	13.255	112.35	82.75	40.62	55.54	230.65	187.85	19.99	27.12	103.35	132.4	27.89	149.25	11.175	1.127	2.015	4.671	1.2255	4.3265	509.75	36.35	71.57	9.523	37.94	6.9435	1.4105	6.22	0.841	5.027	0.97	2.915	0.4075	2.7195	0.399	4.089
SULG	1.125	2005.807	0.025828	7956.63333	6092.9	16066	1294.76667		3774.16667	2465.66667	178.28667	655.39333	5901.96667	115.68333	13.255	112.2	81.91	20.97	56.51	234.8	193.25	19.83	28.055	102.7	133.85	27.94	148.15	11.31	1.7115	2.2005	4.728	1.2005	3.706	516.4	36.385	70.98	9.3365	36.22	6.863	1.385	6.05	0.834	4.9485	0.951	2.848	0.3995	2.6765	0.3845	3.9465
SULG	1.375	2004.5195	0.025678	7279.6	5834.33333	15366.33333	1211.6		3509.36667	2748.9	181.74	612.97667	5611.73333	116.08333	13.63	114.4	83.375	21.91	57.895	240	198	20.15	29.445	103.35	132.7	28.155	150.05	11.215	1.49	2.259	4.738	1.2405	0.053	532.75	36.77	71.47	9.408	36.925	6.924	1.401	6.246	0.8585	5.0695	0.969	2.9165	0.415	2.755	0.404	4.082
SULG	1.625	2003.232	0.025528	7384.83333	6047.36667	18397.66667	1196.9		3474.43333	3289.53333	174.18333	725.69667	5727.26667	113.04333	13.225	111.3	80.885	23.355	57.745	235.6	195.85	19.785	34.23	102.7	131.65	27.565	143.95	10.99	1.6245	2.34	4.635	1.214	4.5	536.3	36.47	70.535	9.4315	36.935	6.8505	1.371	6.1225	0.833	4.941	0.939	2.8495	0.399	2.665	0.388	3.9445
SULG	1.875	2001.9445	0.025378	8971.73333	5839.7	19258.33333	1388.03333		4098.93333	621.54333	220.10333	1163	6350.4	130.13	12.865	110.75	79.1	24.235	57.515	229.3	197.85	19.135	41.685	96.95	129.45	27.275	147.35	10.965	1.42	2.297	4.475	1.2005	5.9985	523.6	34.83	67.785	9.063	34.87	6.635	1.3435	5.9755	0.8155	4.796	0.93	2.7935	0.3955	2.6535	0.39	3.8015
SULG	2.875	1995.9435	0.025259	8349.53333	4839.8	10772.66667	1269.13333		3825	302.76667	177.89667	457.01	5663.23333	124.57	12.835	109.5	79.27	21.555	51.855	228.95	179.95	19.045	43.49	95.78	130.05	26.99	142.4	10.71	1.2515	1.6575	4.7975	1.2695	5.739	508.9	34.775	68.1	9.1655	35.94	6.696	1.346	5.981	0.8165	4.8695	0.9355	2.825	0.397	2.68	0.385	3.909
SULG	3.625	1990.356	0.025784	8971.73333	5839.7	19258.33333	1388.03333		4098.93333	621.54333	220.10333	1163	6350.4	130.13	13.56	114.55	83.75	19.75	55.44	237.2	197.55	20.175	21.7	104.4	133.6	28.39	149.1	11.315	0.9415	1.938	4.796	1.278	4.567	518.65	36.895	70.96	9.6565	37.155	7.014	1.416	6.25	0.8595	5.0855	0.9735	2.923	0.409	2.7465	0.3985	3.896
SULG	4.125	1986.631	0.026134	8408.8	5275.36667	13736	1320.43333		3836.63333	489.06667	197.69667	1029.3	5704.03333	125.53667	12.54	108.6	78.405	18	51.855	224.3	196.8	18.74	14.685	98.18	125.85	26.875	139.65	10.73	0.7585	2.013	4.793	1.2325	5.264	488.35	35.425	66.25	8.9935	34.575	6.5175	1.3245	5.8925	0.8075	4.791	0.9285	2.7525	0.383	2.5625	0.371	3.778
SULG	5.125	1979.46	0.029314	8330.4	4951.8	12302	1283.83333		3825.56667	385.86667	185.5	835.91667	5814.5	122.75	13.815	118.9	86.225	20.11	57.67	258.05	210.25	20.775	13.07	106.7	133.7	29.5	153.85	11.695	0.5595	1.85	5.6535	1.4565	5.2885	530.95	38.965	72.1	9.781	38.19	7.217	1.448	6.455	0.8875	5.23	1.0015	3.0095	0.424	2.8125	0.4125	4.2005
SULG	6.375	1970.71	0.035189	8349.53333	4839.8	10772.66667	1269.13333		3825	302.76667	177.89667	457.01	5663.23333	124.57	14.11	120.1	88.15	20.355	57.805	269.85	228	21.145	13.58	107.55	133.2	29.57	159.05	11.835	0.804	2.704	5.8295	1.55	5.2065	533.4	37.745	71.375	9.714	37.78	7.1755	1.441	6.4435	0.879	5.2025	1.0065	2.991	0.4235	2.8125	0.4105	4.2345
SULG	8.125	1958.46	0.035476	7772.46667	4451.03333	12283.66667	1162.1		3622.53333	475.60333	168.24333	1096.43333	5383.93333	121.51667	14.26	118.5	87.935	3078	641.55	456.2	203.5	20.855	17.91	104.95	132.9	29.19	151	23.755	1.9615	1.886	5.9645	1.8145	6.2445	543.6	40.355	72.8	9.906	38.43	7.213	1.4665	6.4315	0.883	5.2625	1.0105	3.0075	0.423	2.8425	0.411	4.13
SULG	9.625	1948.576	0.039488	7433.36667	4250.8	11346	1129.6		3461.66667	366.73	156.13333	773.23333	5312.43333	122.79	12.925	107.8	79.045	20.07	53.13	238.1	169.8	19.225	15.36	99.765	130.15	26.865	144.7	10.67	0.8505	1.642	4.173	1.413	4.3745	521.55	36.82	65.885	9.164	35.695	6.6405	1.3345	5.868	0.806	4.7715	0.9195	2.7465	0.3845	2.5885	0.376	3.8525
SULG	12.375	1932.5215	0.0405495	8297	4399.06667	11069	1288.73333		3705.16667	326.77667	179.95667	432.69	5713.1	128.35	13.125	111.05	82.205	17.795	49.73	126.15	136.35	20.095	11.085	108.35	134.6	28.355	148.3	10.835	0.677	1.0575	2.571	0.953	4.822	536.8	40.365	70.99	9.9385	38.405	7.132	1.4245	6.358	0.8615	5.0805	0.985	2.923	0.4055	2.732	0.397	3.8135
SULG	14.125	1922.485	0.040481	8808.63333	4472.03333	11977	1407.36667		3903.06667	341.83333	194.53667	419.28	5902.56667	132.98667	13.695	110.5	84.88	20.935	49.64	78.26	115	20.19	8.74	113.2	140.6	29.1	148.7	11.03	0.832	0.5595	2.1385	0.647	4.2865	570.9	44.105	75.915	10.595	41.295	7.5285	1.4915	6.5535	0.8895	5.2735	1.006	2.994	0.4195	2.8065	0.4075	4.0845
SULG	17.125	1904.459	0.041047	8356.8	4377.9	11039	1376.66667		3776.93333	316.39667	177.87333	403.17	5653.26667	134.21333	12.415	101.8	106.95	1598	63.64	63.5	99.245	18.94	7.0535	107.45	136.35	26.92	145.3	10.34	0.8475	0.3655	1.837	0.494	3.9595	538.6	40.505	69.985	9.9345	38.35	6.9725	1.37	6.1085	0.8285	4.913	0.9255	2.761	0.386	2.575	0.3755	3.97
SULG	26.75	1809.4375	0.0235375	7538.76667	4063.46667	10624.33333	1269.8		3432.56667	295.53	156.94667	476.49667	5071.73333	125.08333	13.455	113.9	85.92	17.73	50.57	66.61	110.5	20.375	7.443	110.35	149.6	29.26	157	11.275	0.825	0.433	1.961	0.5595	11.11	569.25	43.445	73.795	10.415	40.415	7.444	1.484	6.5005	0.887	5.179	0.9895	2.971	0.4165	2.7765	0.4125	4.297
SULG	35.5	1706.7425	0.0233	7897.63333	4315.96667	10590.66667	1290.4		3635.76667	265.73	183.88	378.81667	5415.73333	126.49333	13.735	113.8	86.965	60.01	50.29	64.8	108.2	20.775	7.3465	113.75	146.1	29.885	156.75	11.66	0.763	0.439	1.9915	0.5585	6.6145	575.05	44.445	76.615	10.81	41.615	7.7105	1.527	6.756	0.914	5.436	1.0275	3.076	0.434	2.875	0.417	4.1705
SUIR	0.125	2010.508	0.0224	7677.43333	6705.36667	11374.66667	1585.76667		4045.4	1542.36667	4876.05	497.85667	4932.8	128.4	13.97	114.1	105.9	36.965	61.63	172.3	185.75	21.99	15.95	117.9	171.8	22.4	128.5	11.815	1.204	1.6825	3.3265	0.792	5.229	566.6	42.585	85.84	9.7495	36.585	6.3865	1.292	5.4105	0.6985	4.055	0.767	2.242	0.3095	2.098	0.303	3.4245
SUIR	0.375	2008.858	0.0224	8425.7	6201.8	12698.33333	1653.26667		4425.53333	1769.5	829.33333	507.82333	5589.53333	155.25	14.7	121	110.85	22.66	65.49	185.05	191.925	22.8625	16.32	123.4	177.375	23.21	127.225	12.33	0.994	1.744	3.5225	0.85025	5.5655	588.325	44.465	90.8625	10.1875	38.295	6.77025	1.3525	5.7615	0.75	4.349	0.8125	2.40375	0.33475	2.26175	0.32825	3.5675
SUIR	0.625	2006.968	0.021992	8101.86667	5832.13333	12265.33333	1584.9		4235.43333	1734.03333	324.01	502.16333	5312.36667	145.33667	14.7675	119.925	109.075	22.545	65.9775	183.025	194.15	22.9875	16.505	122.5	177.625	23.17	125.5	12.2525	1.0805	1.77175	3.43775	0.8425	4.97525	582.35	43.97	88.5025	10.1325	38.185	6.68975	1.35725	5.71725	0.745	4.328	0.81125	2.38775	0.33325	2.19525	0.3235	3.489
SUIR	0.875	2004.818	0.021142	8140.56667	5890.33333	12262.66667	1579.56667		4245.06667	1719.46667	198.39333	489.91	5351.06667	146.88333	14.81	122	112.3	977.8	453.7	306	196.35	22.865	16.645	124.9	178.7	23.46	128.25	26.155	1.8895	1.849	4.09	1.0495	5.4515	578.45	45.335	92.235	10.305	38.715	6.8285	1.3665	5.7225	0.761	4.356	0.8125	2.419	0.3335	2.25	0.327	3.607
SUIR	1.125	2002.668	0.020292	8536.16667	5940.26667	13036	1656.6		4466.36667	1805.73333	175.63667	521.53333	5552.16667	147.73333	14.66	119.325	109.875	22.47	65.04	185.625	194.35	22.8125	16.1875	122.875	177.65	23.5775	127.075	12.405	1.10225	1.7635	3.5005	0.85325	4.8505	584.025	43.9675	88.8025	10.25	39.2625	6.73425	1.3635	5.734	0.74625	4.33575	0.8085	2.38825	0.3315	2.21875	0.328	3.589
SUIR	1.375	2000.518	0.019442	8862.73333	6097.03333	13446	1709.4		4579.26667	1737.46667	172.93667	527.57333	5650.9	150.29	12.67	120.2	109.4	22.38	65.175	186.8	197.4	22.01	16.095	96.24	168.65	18.11	126.8	12.23	1.01	1.731	3.486	0.8535	5.18	554.45	35.9	70.68	8.119	30.125	5.2425	1.065	4.443	0.5845	3.352	0.636	1.873	0.2645	1.779	0.263	3.482
SUIR	1.625	1998.044	0.018868	8702.1	5900.36667	13173.66667	1674.93333		4535.73333	1642.83333	164.89333	510.47	5638.86667	153.14333	14.75	119.25	110.85	22.8	66.425	188	195.2	23.16	16.175	125.4	178.45	23.495	126.8	12.17	1.003	1.7825	3.5995	0.8825	4.4225	575.95	45.085	92.37	10.27	38.23	6.9	1.366	5.7855	0.7495	4.302	0.8175	2.434	0.3435	2.237	0.3285	3.6375
SUIR	1.875	1995.219	0.018593	8473.5	5621.26667	12556.33333	1576.8		4339.56667	1549.93333	154.51333	477.42667	5403.3	149.44333	14.865	118.55	114.25	85.08	65.72	185.4	196.3	22.93	15.75	123.4	175.45	23.36	129.75	12.205	1.2815	1.752	3.62	0.917	4.069	559.55	42.305	84.905	10.045	37.07	6.7385	1.3345	5.6645	0.7485	4.294	0.8065	2.3875	0.333	2.2225	0.324	3.538
SUIR	2.125	1992.394	0.018318	8799.33333	5813.83333	13166.66667	1662.4		4519.6	2100.6	160.15667	509.56667	5659.56667	155.15333	14.79	120.9	111.2	23.095	66.64	186.9	201.3	23.34	16.32	125.15	179.4	23.44	126.85	12.32	1.063	2.003	3.557	0.8715	5.655	567.6	44.24	88.77	10.12	38.255	6.8225	1.355	5.7085	0.749	4.2775	0.8065	2.364	0.329	2.1945	0.321	3.5005
SUIR	2.375	1989.569	0.018043	8464.93333	6364.8	12095	1607.06667		4333.36667	5402.83333	163.14	482.27667	5430.6	150.58333	14.72	121.5	109.8	23.12	73.795	194.9	232.65	22.865	16.1	123.5	180.6	23.685	127.55	12.365	2.0605	3.584	3.6235	0.875	5.426	618.85	44.19	90.275	10.255	38.12	6.7285	1.353	5.6365	0.7415	4.283	0.8035	2.413	0.3335	2.218	0.319	3.523
SUIR	2.625	1986.672	0.018452	8374.23333	6593.76667	12103.66667	1641.4		4300.13333	6911	183.46	492.97667	5486	147.5	14.9775	121.6	111.75	25.1275	71.65	189.125	211.5	23.16	16.0375	125.525	184.025	23.6275	128.175	12.395	2.3455	2.0785	3.6595	0.887	5.381	629	43.69	88.535	10.3	38.7375	6.802	1.38	5.833	0.76125	4.34225	0.81775	2.4355	0.341	2.25375	0.328	3.777
SUIR	2.875	1983.697	0.019602	7843.26667	6803.13333	22775.66667	1552.36667		4015.06667	6644.2	148.19	2549.06667	5507.16667	157.47	14.285	117	145.5	633.45	82.575	185.85	200.6	22.525	23.37	119.2	178.65	22.875	124.3	11.95	2.2	2.048	3.584	0.893	5.7595	599.3	42.545	85.565	9.728	36.025	6.4345	1.3045	5.441	0.7145	4.1485	0.7735	2.291	0.3205	2.1375	0.313	3.335
SUIR	3.625	1974.88	0.023052	8853.96667	5292.46667	18298	1679.43333		4447.53333	571.57333	156.64667	1357.53333	5653.3	155.69667	15.08	120.7	112.8	23.945	61.9	184.9	200.2	23.69	12.76	126.95	184.25	24.28	131.95	12.55	0.9745	1.049	4.013	0.892	4.8005	572	43.07	86.97	10.425	38.705	6.903	1.383	5.8155	0.7785	4.4495	0.8485	2.496	0.341	2.292	0.3365	3.7145
SUIR	4.625	1963.748	0.026608	7825.33333	5784.03333	35464.66667	1458.26667		3806.83333	1114.06667	139.61667	4485.33333	5549.06667	148.5	14.065	116.2	109.15	56.845	63.77	176.55	203.5	21.69	20.66	116.35	180.6	22.42	126.3	12.005	0.7375	2.594	4.096	0.944	5.489	695.55	41.04	83.36	9.761	37.035	6.4805	1.308	5.4515	0.7225	4.24	0.7915	2.3435	0.327	2.174	0.3195	3.5635
SUIR	5.625	1951.54	0.02288	8524.23333	4639.1	13318.66667	1608.7		4310.96667	635.58667	155.12333	498.93333	5194.16667	157.26333	15.385	127.1	115.95	31.4	63.985	212.25	231	23.91	12.165	128.95	181.55	24.87	135.45	12.995	0.6895	2.351	4.3685	1.063	5.397	629.4	44.555	90.57	10.765	40.02	7.1465	1.433	6.054	0.7945	4.562	0.8605	2.5895	0.361	2.421	0.3465	1.568
SUIR	6.625	1936.736	0.018244	8801.86667	4728.53333	14188.33333	1663.06667		4494.46667	701.71	153.08333	547.54333	5430.2	161.39667	15.355	127.55	115.45	22.12	64.78	210.25	226.55	23.87	13.46	126.3	186.65	25.405	139.15	13.28	0.8455	1.728	4.313	1.0675	9.453	646.8	45.665	90.83	10.9	41.28	7.2265	1.4555	6.168	0.814	4.687	0.8935	2.617	0.3665	2.4295	0.3505	3.894
SUIR	7.125	1927.776	0.016224	8484.26667	4714.9	13857	1590.66667		4316.2	687.41333	146.00667	582.05	5235.53333	160.19	15.385	125.45	114.75	22.34	65.145	200.05	213.6	24.335	13.83	128.5	184.65	25.12	134.2	12.955	0.719	1.3565	4.1045	1.035	6.036	641.75	46.365	94.385	10.87	40.675	7.2975	1.448	6.0225	0.7865	4.575	0.854	2.5195	0.3505	2.3455	0.3355	3.6945
SUIR	8.625	1897.04	0.014756	8571.46667	4407.06667	14523.33333	1650.43333		4409.7	793.20333	143.07	797.72333	5350.33333	161.16	15.66	126.05	116.1	23.105	69.66	168.75	180.65	24.325	11.17	129.7	185.6	25.025	134.7	12.765	0.4985	1.999	2.979	0.923	5.668	640.6	46.725	93.775	10.905	40.41	7.1695	1.4415	6.0535	0.789	4.539	0.8565	2.515	0.351	2.345	0.3385	3.704
SUIR	13.125	1815.365333	0.012706667	9221.7	4650	15133.33333	1823.9		4854.1	605.34	152.5	524.31	5805.06667	167.20667	16.59	131.9	124.8	24.49	69.88	68.25	139.25	25.455	8.362	142.75	199.3	25.765	140.6	13.335	0.8555	0.6645	2.164	0.437	4.3345	684.6	50.355	101.2	11.715	44.005	7.6645	1.5255	6.369	0.8225	4.7325	0.894	2.616	0.361	2.454	0.354	3.94
SUIR	20.25	1650.9	0.0122	8805.8	4407.86667	23967.33333	1722.93333		4605.6	1924.73333	147.72333	4209.86667	5608.33333	170.49333	15.605	121.85	115.9	24.18	68.075	63.16	128.6	23.97	8.3675	130.1	190.35	24.29	135.8	12.845	0.901	0.2195	2.0925	0.433	8.04	641.3	45.22	89.235	10.82	40.695	7.2295	1.429	6.0165	0.782	4.4505	0.8455	2.505	0.3465	2.3035	0.3375	3.787
MI41N	0.5	2011.9	0.0248	5140.6	16141	12318.33333	897.07		9399.93333	4726.16667	221.17333	445.86333	4359.5	70.846	13.86	110.65	103.32	18.27	75.64	95.84	384.45	20.675	28.95	122.4	122.65	21.995	112.7	11.22	3.0175	3.437	10.74	1.886	5.887	636.3	32.355	65.68	6.3855	28.5	5.4175	1.1255	4.805	0.5625	3.977	0.6585	2.2715	0.2925	2.2125	0.3045	3.1085
MI41N	1.75	2006.15	0.0237125	5207.83333	14473.33333	12486.33333	865.06667		8468.6	5222.5	203.50667	423.28667	4240.8	67.36133	13.145	104.05	98.995	17.335	70.715	91.335	392.85	19.775	27.125	117.45	120.7	21.265	110.1	10.28	2.3225	2.9625	10.42	1.782	9.3205	600.75	31.745	64.99	6.3625	28.48	5.325	1.1115	4.807	0.571	3.887	0.6535	2.2905	0.297	2.187	0.3045	3.1035
MI41N	2.75	2000.75	0.0222625	4874.23333	14231.66667	19108.66667	851.32667		8051.13333	6222.36667	198.38333	1210.9	4995.6	71.94167	12.725	100.42	94.5	20.9	73.23	83.33	370.2	19.33	47.695	116.2	121.65	20.86	105.35	10.4	2.534	3.014	10.125	1.9475	5.81	740.85	30.585	62.545	6.065	27.53	5.2055	1.0535	4.6235	0.548	3.799	0.6315	2.1915	0.281	2.112	0.2945	2.6105
MI41N	3.75	1993.4375	0.0228	5437.63333	19173.66667	8926	917.61		10580	650.72	200.94	328.77	3912.83333	71.32	12.355	97.69	98.375	4011.5	802.6	183.45	356.25	19.57	9.9955	114.1	112.2	20.385	103.25	37.85	3.232	3.343	12.085	2.481	5.4905	493.5	30.31	61.49	6.053	26.92	5.004	1.051	4.5875	0.541	3.762	0.6185	2.157	0.281	2.1225	0.2955	2.8995
MI41N	4.75	1985.4875	0.024	4773.43333	20447.66667	8031.46667	842.82		9771.66667	645.13	184.95333	292.85667	3707.93333	71.02	11.8	95.66	97.44	13.775	55.72	84.56	384	18.6	8.928	108.15	107.65	19.895	99.95	11.62	0.915	3.9145	11.795	2.1975	5.299	462.4	28.93	59.095	5.7375	25.615	4.8575	1.007	4.344	0.5175	3.6025	0.601	2.0775	0.2675	1.9805	0.274	2.7825
MI41N	5.75	1977.2	0.0234	5169.4	23220.66667	9647.36667	866.74		10124	1335.3	188.47333	406.92	3906.93333	74.00267	11.2475	89.38	95.1625	12.8825	51.28	86.09	410.25	17.5525	11.11	102.6	104.625	18.7325	94.2775	9.0355	1.00175	3.88525	12.52	2.124	5.1335	447.825	27.685	55.2925	5.4755	24.715	4.65425	0.97775	4.225	0.50275	3.50625	0.5815	2.00725	0.26275	1.94325	0.27575	2.5035
MI41N	6.75	1968.5	0.0213	4637.46667	24378.66667	9646.03333	805.41333		9039.3	1336.7	185.87	710.57	3811.33333	73.439	10.98	86.56	94.54	15.145	57.64	82.21	427.35	17.345	14.05	100.12	103.8	17.825	90.065	9.228	1.0585	3.655	12.645	2.171	4.898	431.7	26.69	54.445	5.28	23.9	4.512	0.9325	4.047	0.481	3.3305	0.549	1.9205	0.2485	1.837	0.2525	2.5565
MI41N	7.75	1958.875	0.02025	5181.23333	24193	11806	873.83		9062.63333	1130.96667	193.31333	465.37	4215.8	75.83633	11.87	94.015	92.52	15.68	59.615	81.155	404.7	18.405	15.405	107.25	110.55	19.675	97.785	10.0695	1.3295	3.979	12.125	2.1685	5.27	476.6	28.8	58.75	5.728	26.025	4.826	1.0005	4.3305	0.529	3.6505	0.6055	2.0625	0.274	2.011	0.28	2.799
MI41N	8.75	1947.775	0.01815	5627.03333	20628.66667	14829.66667	940.42		8948.9	1464.3	197.85667	1189.03333	4612.33333	77.34567	12.515	97.79	89.7	16.29	52.565	75.36	360.15	19.505	14.415	114.45	111.85	20.28	110.85	10.46	1.4185	3.583	10.585	2.153	5.502	495.55	30.475	62.165	6.056	27.4	5.128	1.0665	4.61	0.5575	3.785	0.6315	2.181	0.2845	2.117	0.291	3.1185
MI41N	9.75	1936.125	0.01855	5957.93333	11141.33333	17133.66667	987.60667		7316.93333	1664.56667	196.25333	2055.2	4642.66667	72.834	13.555	106.2	83.64	16.4	47.52	69.315	278.2	21.245	12.745	124.45	112.7	21.22	115.7	11.345	1.0475	3.1455	7.184	2.0715	5.904	525.35	32.415	67.065	6.5405	29.605	5.5195	1.139	4.869	0.576	4.018	0.676	2.3215	0.3045	2.284	0.317	3.2665
MI41N	10.75	1924.075	0.018275	5294.33333	10421.33333	12218	958.24		6933.23333	555.25	187.52667	487.07667	4338.2	67.062	14.51	114.15	82.765	16.19	50.365	67.96	227.25	21.59	10.37	132.5	114.85	22.235	121.35	11.81	0.898	2.523	5.5155	1.6475	6.0445	555.05	33.925	70.1	6.7945	30.265	5.6685	1.188	5.066	0.6015	4.1715	0.6945	2.43	0.316	2.402	0.333	3.6205
MI41N	11.75	1912.125	0.0202	5255.9	10900.66667	11494.66667	959.73		7410.7	419.78667	184.43	298.32333	4281.73333	66.42	14.41	116.25	83.64	28.985	47.945	55.2	165.95	21.665	8.587	137.1	116.5	23.305	122.05	8.2835	0.9715	1.7335	3.4465	1.1445	6.1625	570.95	35.25	72.605	7.0725	31.615	5.8685	1.214	5.2275	0.6275	4.384	0.7215	2.516	0.327	2.4395	0.336	3.318
MI41N	12.75	1902.3	0.027175	5660.36667	11815	12792.66667	997.43667		8301.73333	429.27	195.54	310.97333	4511.83333	68.517	15.1	115.5	78.405	15.75	45.41	45.46	122.15	21.565	7.436	137.85	118	23.115	123.15	11.55	0.8985	0.7935	2.914	0.691	6.131	575.6	35.01	73.005	7.0815	31.745	5.8995	1.23	5.3195	0.6255	4.3385	0.722	2.5345	0.3385	2.456	0.341	3.575
MI41N	13.75	1894.1	0.0311	5694.9	11010.66667	11391.33333	1040.63333		7829.83333	394.73667	199.21	298.02333	4449.83333	70.81667	15.135	115.25	79.95	24.425	47.265	46.065	110.8	21.88	9.3305	140.75	118.6	22.945	124.05	11.665	1.09	0.566	2.5375	0.5215	6.1415	593.5	35.46	73.71	7.189	32.55	5.9805	1.234	5.259	0.629	4.35	0.7265	2.5325	0.333	2.484	0.347	3.732
MI41N	14.75	1885.816667	0.032166667	5401.43333	11609.66667	11434.66667	999.91667		8025.36667	526.60333	198.67	436.93333	4270.4	70.752	14.765	115.1	79.04	16.515	49.86	44.05	107.85	21.99	7.8305	140.55	118.65	23.155	124.45	13.28	1.2355	0.486	2.5255	0.4905	6.219	573.8	35.13	72.16	7.095	31.775	5.9065	1.227	5.3125	0.633	4.386	0.727	2.5395	0.3345	2.482	0.3505	3.54
MI41N	16.5	1867.5	0.0234	5615.2	12276	11297.33333	985.27		8575.03333	546.04	196.49	331.7	4221.13333	67.589	15	112.45	237.15	643.25	68.24	50.805	104.9	21.46	7.5985	137.3	116.35	22.91	122.8	12.105	1.0165	0.408	2.449	0.4445	6.136	557.1	34.58	71.76	7.0135	31.505	5.886	1.2075	5.168	0.6235	4.3095	0.716	2.5065	0.329	2.4465	0.3465	3.5055
MI41N	18.5	1843.05	0.02025	5924.3	11500.33333	14318.33333	1032		8289.1	1028.86667	208.25	798.49	4674.53333	72.30667	14.74	114.1	78.585	16.885	47.45	43.355	106.4	21.765	7.6205	135.9	116	22.52	120.7	11.48	0.7495	0.41	2.4	0.4475	6.0975	558.25	34.645	71.375	6.982	31.285	5.8025	1.1955	5.1815	0.6115	4.214	0.7105	2.476	0.3225	2.378	0.3365	3.4585
MI41N	20.5	1817.777	0.0189	5399.1	10670	11572.66667	937.75		7718.3	560.10333	191.60667	396.86333	4107.43333	65.607	15.075	114.3	79.055	65.705	52.035	42.92	105.4	21.585	8.222	138.15	117.55	22.54	117.75	11.825	0.8375	0.415	2.212	0.4675	6.1645	561.2	34.9	71.635	7.0065	31.7	5.878	1.2005	5.2325	0.621	4.321	0.7155	2.4905	0.3325	2.435	0.342	3.138
MI41N	22.5	1792.377	0.0189	4914.56667	10025	12219.33333	942.17667		6978.06667	884.63	188.26	769.8	4227.7	66.799	14.5	112.4	78.645	135.7	51.23	41.625	102.1	21.35	8.2445	133.15	115.1	21.77	118.25	11.26	0.8785	0.3885	2.342	0.4345	6.1635	556.05	33.35	68.6	6.747	30.495	5.669	1.1745	5.006	0.593	4.1765	0.6885	2.409	0.3155	2.3825	0.3295	3.45
MI41N	24.5	1766.977	0.0189	5593.93333	11811.33333	12553	1011.16667		8310.26667	636.07	201.72	387.8	4513.1	70.18067	14.235	109.35	75.42	17.455	48.655	42.52	100.46	20.89	9.106	132.75	113.45	21.605	117.35	11.08	0.882	0.386	2.3015	0.434	6.0075	544.05	33.725	69.37	6.808	30.56	5.6315	1.184	5.036	0.5995	4.16	0.694	2.4215	0.314	2.339	0.3275	3.3655
MI41N	26.5	1741.577	0.0189	5777.73333	13426.66667	12181.33333	1002.72		9315.56667	802.34667	198.67333	444.90667	4387.43333	68.93933	14.515	110.65	76.165	16.7	47.145	40.995	101.9	21.18	9.154	135.65	115.6	22.465	120.7	11.28	0.797	0.3945	2.2785	0.4105	5.989	551.05	34.2	69.985	6.8915	30.895	5.6995	1.1945	5.089	0.6095	4.232	0.699	2.42	0.3275	2.376	0.3315	3.452
MI41N	28.5	1716.177	0.0189	4738.73333	11586.33333	11794.33333	904.89		7831.13333	1067.33333	182.88	565.47667	4152.6	67.16167	15.035	113.5	78.925	19.71	53.585	43.355	105.9	21.71	8.735	137.4	116	22.77	122.4	11.615	0.7865	0.397	2.486	0.4325	6.2465	561.25	35.03	72.005	7.0895	31.495	5.9425	1.224	5.2295	0.625	4.3615	0.7185	2.483	0.3265	2.46	0.342	3.559
ERW	0.25	2011.95	0.275	6982.23333	27648.66667	21363.33333	1020.5		13465.66667	1549.36667	9526.2	547.82667	6405.06667	78.341	13.1525	129.2	100.42	15.965	55.99	44.6725	202.825	18.2025	10.7675	130.65	146.55	17.3425	121.45	12.185	1.6055	1.5985	5.05525	0.9085	5.96125	408.875	32.44	68.1825	7.6565	29.265	5.43525	1.09125	4.7955	0.66275	3.9365	0.75875	2.30625	0.33425	2.2565	0.3285	3.2075
ERW	1.75	2009.93125	0.26253125	8066.1	24042.33333	19625.66667	956.06		15555	592.99667	1303.6	514.60667	6232	75.68567	13.925	136.55	107.25	16.49	59.83	46.58	209.75	19.735	8.31	136.2	123.3	25.37	143.65	14.03	1.708	1.7025	5.454	0.871	6.3345	434.25	37.315	78.16	8.7895	33.615	6.352	1.306	5.5665	0.79	4.683	0.892	2.6475	0.387	2.594	0.38	3.816
ERW	3.25	2008.16875	0.24756875	7100.53333	21633.66667	17559.33333	865.42		13752	451.96	764.80333	475.77667	5177.73333	70.12967	14.56	142.65	110.25	23.09	67.65	49.745	225	21.085	7.595	145.25	124.6	25.685	149.1	14.545	1.7225	1.923	5.777	0.873	6.6905	451.8	38.36	78.495	8.9475	34.52	6.5215	1.332	5.7895	0.7985	4.748	0.905	2.741	0.387	2.5935	0.3825	3.9505
ERW	4.75	2006.2125	0.23511875	7558.5	23042	19524	901.52333		14992.66667	497.30333	645.42	449.14	5521.7	71.44433	14.63	140.35	114.7	26.19	65.86	54.595	244.2	20.23	8.1595	140.65	122.3	25.46	135.3	14.07	1.5985	2.159	5.9905	1.01	5.7385	445.35	37.87	79.55	8.8755	33.545	6.422	1.3175	5.699	0.7935	4.6875	0.8945	2.685	0.3855	2.607	0.375	3.734
ERW	6.25	2003.2875	0.23523125	7085.86667	23785	18488.66667	858.59		15304.33333	458.19	524.09333	448.8	5140.93333	71.213	14.7	142.55	116.1	28.03	64.33	51.44	230.55	20.215	7.464	142.7	130.15	26.015	149.05	14.66	1.431	1.971	5.9505	0.922	6.5245	464.95	38.9	82.645	9.3925	35.775	6.7715	1.367	5.9575	0.8275	4.8275	0.9355	2.817	0.407	2.6985	0.3915	4.2665
ERW	7.75	2000.3625	0.23534375	8005.1	22175	19878.66667	953.75		14545.66667	474.08667	441.78	451.85333	5678.16667	72.90633	14.875	141.95	112.75	17.195	65.69	49.445	230.4	20.975	7.3075	144.15	128	25.415	145.65	14.465	1.7305	1.985	6.0425	0.939	6.7655	464.9	38.585	80.895	9.2545	35.64	6.6875	1.3495	5.8565	0.81	4.7045	0.906	2.782	0.3965	2.6915	0.3915	4.0025
ERW	9.25	1997.31	0.23432	6487.23333	24377.66667	16893	804.68333		15434.33333	416.31667	365.07	428.52	5112.3	73.62933	13.07	123.05	101.55	15.445	58.71	47.865	216.6	18.78	6.963	125	128.75	23.545	144.15	13.655	1.565	1.998	5.473	0.775	5.7565	432.4	35.135	72.53	8.3735	31.88	6.09	1.25	5.3235	0.741	4.3495	0.829	2.4965	0.3595	2.452	0.3595	3.903
ERW	10.5	1994.66	0.23252	5149.06667	23679.33333	14403.66667	657.51333		15332	315.16667	593.84	406.00667	4452.63333	76.78667
ERW	11.5	1992.4125	0.227325	6394.1	23539.66667	16296	778.27		14839.33333	404.23333	293.70333	423.67667	5019.03333	70.734	13.195	127.7	105.65	15.53	59.735	48.83	227.55	19.04	7.605	128.75	128.3	23.71	139.7	13.795	1.464	2.0435	5.6345	0.8045	5.8415	435.9	35.535	74.62	8.6405	33.025	6.2745	1.2835	5.5105	0.7595	4.4375	0.8505	2.572	0.3705	2.504	0.365	3.713
ERW	12.5	1990.0375	0.218375	5342.6	23963	13714.66667	648.81667		15452	308.82	494.83667	397.67	4448.2	78.191
ERW	13.5	1987.6625	0.209425	7764.26667	22015.66667	19060.66667	869.56333		14341	452.44333	284.22	458.66333	5427.13333	74.24567	14.925	139.25	116.55	17.125	68.31	53.14	250.3	20.775	8.1265	142.7	131.75	25.71	143.9	14.53	1.497	2.2085	6.3415	0.919	7.7285	464.3	38.795	81.14	9.358	36.885	6.75	1.3575	5.8815	0.813	4.8215	0.9225	2.7905	0.399	2.6485	0.3885	3.9605
ERW	14.5	1985.2875	0.200475	5346.86667	26907	14168.33333	657.51		16980.33333	380.61	414.74667	408.87667	4630.93333	83.07667
ERW	15.5	1982.8375	0.198425	7776.03333	21148.66667	18806	855.03		13790	408.93	245.75667	450.90333	5437.93333	76.38833	14.305	137.35	125.9	32.16	69.56	56.455	244.85	20.09	7.8035	137.7	129	25.8	151.65	14.385	1.4025	2.389	6.545	0.9435	6.423	459.5	37.645	77.85	9.028	34.59	6.545	1.321	5.7155	0.805	4.787	0.916	2.756	0.3955	2.67	0.387	4.133
ERW	17.5	1977.7875	0.208125	7424.23333	22064.66667	18056.33333	805.18333		14256.66667	383.92333	209.21333	477.21	5206.9	76.55833	13.675	135.45	119.7	16.515	71.075	57.095	261.95	19.905	8.905	136.25	132.7	25.435	155	14.385	1.699	2.4995	6.656	0.9685	6.1385	452.4	36.41	75.485	8.7785	33.64	6.3975	1.2955	5.667	0.775	4.6025	0.8865	2.6795	0.3875	2.597	0.381	4.126
ERW	20.5	1970.175	0.213675	7238.76667	22203.66667	17703.33333	788.24333		14309.66667	376.47667	182.28667	479.48333	5228.13333	80.667	13.76	131.55	121	16.51	76.63	59.81	262.35	19.615	9.527	132.45	134	24.785	152.45	14.2	1.607	2.7755	6.892	1.144	6.112	456	36.32	75.165	8.817	34.68	6.443	1.318	5.614	0.7785	4.5905	0.8725	2.652	0.381	2.5925	0.377	4.1815
ERW	22.5	1964.775	0.2014	7066.53333	22221.66667	17440.33333	758.97333		14165.33333	372.39	175.31333	490	5079.3	81.97567	13.4	126.15	121.7		4127	424.55	252.2	19.065	10.54	130.1	133.6	24.51	147.85	19.07	2.409	2.8235	7.164	1.1845	5.6815	451.1	35.88	73.59	8.619	33.51	6.3345	1.287	5.611	0.785	4.6015	0.8685	2.639	0.377	2.5615	0.367	3.965
ERW	25.5	1957.075	0.256025	6632.03333	24263.33333	16444.66667	725.34667		15309.66667	379.58333	158.00667	485.57	5031.9	83.028	12.445	114.3	129.75	453.95	71.945	54.855	212.4	17.72	9.0035	117.25	133.55	24.19	160.95	13.875	1.4915	2.4735	6.207	1.0045	5.0555	425.6	33.555	68.935	8.128	31.135	6.002	1.2425	5.3315	0.745	4.3955	0.8555	2.559	0.363	2.4715	0.3575	4.267
ERW	28.5	1950.7	0.373475	5717.36667	27061	14087.66667	677.12		16803	352.34333	147.53333	456.74333	4993.83333	81.82367	11.58	103.55	75.16	13.725	45.89	41.145	160.5	16.135	7.1965	107.25	138.25	23.45	169.1	13.865	1.116	1.7085	4.189	0.773	5.446	426.95	34.065	70.39	8.1785	31.895	6.249	1.2555	5.3905	0.7475	4.3995	0.845	2.5665	0.3665	2.4655	0.359	4.4755
ERW	31.5	1943.65	0.282425	5584.03333	27502.66667	13932.33333	665.49		16970	374.70333	144.33	436.02333	4794.16667	81.95567	11.485	104.2	71.405	13.65	42.29	39.55	153.1	16.575	7.9715	108.65	135.45	23.13	161.25	13.63	1.098	1.195	3.685	0.69	4.3255	412.65	32.105	66.555	7.926	30.855	5.9035	1.212	5.1355	0.7345	4.2575	0.8125	2.429	0.35	2.3335	0.3435	4.3535
ERW	33.5	1937.825	0.239725	6007.43333	26119.33333	15465.33333	728.83333		16271.66667	442.76	146.12333	431.41667	4957.03333	82.03267	12.29	114.8	73.02	15.245	45.865	44.415	166.05	17.5	9.1915	117.5	128.7	23.73	138.85	14.05	1.133	1.0825	4.1685	0.6985	4.957	422.6	34.01	70.115	8.228	31.52	6.1865	1.242	5.3305	0.7455	4.402	0.8395	2.4865	0.3585	2.442	0.347	3.69
ERW	35.75	1930.15	0.2339	5528.5	27470.33333	13049.33333	661.61		17095.33333	382.48	141.15	412.73	4654.93333	79.78733	11.825	108.05	83.96	64.8	40.68	35.535	146.4	16.595	8.4245	111.05	136.5	23.385	160	14.285	1.132	0.742	3.472	0.577	4.656	427.7	33.99	70.12	8.283	31.77	6.1275	1.2605	5.3765	0.7545	4.318	0.833	2.495	0.3615	2.434	0.3565	4.247
ERC	0.25	2011.8	0.1767	8984.86667	12890	21597.33333	1199.3		7890.1	756.21333	5120.43333	608.61333	5929.3	78.033	15.95	157.55	101.06	19.705	59.695	44.66	210.85	23.345	15.125	160.7	145.35	24.9	114.6	14.09	1.46	1.3105	4.851	1.0575	7.502	483.2	38.865	79.6	9.17	34.705	6.4695	1.2805	5.4665	0.769	4.566	0.8915	2.6915	0.388	2.594	0.3735	3.1635
ERC	1.75	2009.00625	0.17423125	9698.63333	9540.13333	21570	1238.26667		7986.83333	496.34333	1852.8	720.09	6165.06667	81.34167	16.725	163.55	105.55	20.165	64.33	48.565	219.25	24.54	11.9	160.85	127.3	29.995	121.55	15.16	1.5015	1.6605	4.9045	1.251	10.65	507.15	45.41	91.125	10.85	41.935	7.9295	1.6165	7.119	0.9855	5.6165	1.0745	3.1445	0.453	2.9695	0.4315	3.3325
ERC	3.25	2006.49375	0.17126875	8126.46667	8193.63333	18616	1123.2		6641.06667	372.00667	1088.13333	599.97333	5650.93333	76.72533	17.36	171.95	112.2	20.8	67.05	49.245	232.95	25.84	11.36	169.6	121.05	27.995	127.3	15.385	1.821	1.4365	5.4495	1.277	8.873	530.85	43.55	89.415	10.315	39.18	7.3015	1.481	6.537	0.8975	5.4185	1.013	3.046	0.4385	3.054	0.425	3.575
ERC	4.75	2003.81875	0.167125	8339.9	7786.3	19745.66667	1140.4		6562.8	367.67667	838.20333	542.36333	6026.3	77.13967	17.355	170.2	117	29.225	68.6	51.955	248	25.475	11.765	170.7	122.8	28.195	129.25	15.545	1.8255	1.519	5.5935	1.3045	8.104	518.7	43.125	88.7	10.275	38.88	7.369	1.484	6.476	0.8965	5.199	0.9985	3.01	0.429	2.962	0.419	3.541
ERC	6.25	2000.33125	0.157075	9242.4	7439.2	21633	1165.73333		6722.2	352.51	631.23	485.19333	6133.7	75.28833	17.52	173.6	118.85	21.25	69.785	52.425	265.65	26.04	10.895	178.65	127.45	28.405	130.85	15.635	1.9235	1.653	5.9155	1.3365	8.338	540.1	44.06	90.94	10.575	40.205	7.53	1.516	6.4825	0.9075	5.3345	1.033	3.178	0.4365	3.022	0.4345	3.6845
ERC	7.75	1996.84375	0.147025	10235.8	7848.36667	24796	1221.7		7453.36667	377.96	529.64667	530.88667	6488.56667	75.747	17.595	173.35	134.75	407.95	78.57	59.765	295.45	25.795	11.495	171.1	125.55	28.58	129.75	15.53	1.858	2.223	6.421	1.5655	9.121	528.9	43.6	89.42	10.285	40.04	7.429	1.5	6.455	0.9185	5.2935	1.0135	3.083	0.4415	2.982	0.425	3.542
ERC	9.25	1993.18	0.13711	9576.03333	7560.4	23287.33333	1134.6		6787.56667	380.35667	552.13333	605.31333	6293.06667	74.239	17.075	169.95	121.2	21.165	72.355	56.565	289.95	25.515	12.425	173.55	128.5	28.17	126.5	15.47	1.855	2.0395	6.562	1.5005	8.4945	516.55	42.415	87.375	10.195	39.715	7.313	1.4735	6.3815	0.9175	5.2145	0.991	3.0535	0.431	2.89	0.419	3.4275
ERC	10.5	1989.98	0.12896	9857.63333	8007.56667	22410.66667	1134.13333		7089.73333	357.32333	397.62333	521.44333	6331.5	74.49967
ERC	11.5	1987.275	0.1228												17.19	172.8	124.5	20.415	74.155	60.18	305.15	25.39	13.83	174.15	126.05	28.155	130.2	15.485	2.23	2.5215	6.654	1.7075	8.5315	521.75	43.27	88.68	10.19	39.23	7.3405	1.476	6.482	0.8925	5.2695	1.006	3.02	0.432	2.9105	0.4245	3.6855
ERC	14.5	1978.725	0.1054	9909.6	7764.1	22052.33333	1126.2		6902.6	376.41333	343.82333	584.64333	6420.3	79.23467	16.6	171.25	130.35	20.18	75.72	62.605	321.85	24.575	16.295	164.45	121.9	28.24	133.1	15.28	2.447	2.979	7.2445	1.8725	7.3625	496.8	41.215	84.98	9.9025	38.395	7.2715	1.472	6.4015	0.8845	5.341	1.013	3.0445	0.4325	2.8995	0.421	3.6735
ERC	17.5	1969.4	0.0944125	10733.66667	7712.1	23587.66667	1174.16667		7109.7	431.84667	266.38333	614.46	6643.16667	79.99867	17.41	175.95	137.5	21.93	82.26	65.585	363.4	25.72	20.465	177.6	125.45	28.31	127.25	15.565	2.669	3.2615	8.0585	1.971	9.071	527.9	43.6	90.27	10.48	40.065	7.5425	1.5105	6.581	0.9055	5.3375	1.0215	3.0825	0.447	2.947	0.4365	3.579
ERC	20.5	1959.8	0.0896875	9233.36667	8052	23400.33333	1100.56667		6910.23333	486.35	305.33333	802.74	6466.73333	92.72433	16.175	163.1	139.75	20.575	81.91	76.58	428.75	24.6	24.905	163.3	122.75	27.55	129.05	14.665	2.708	3.7225	8.6045	2.281	8.417	494.3	41.475	85.45	10.02	38.755	7.3705	1.4745	6.379	0.889	5.1965	0.9925	3.0165	0.426	2.8485	0.417	3.5755
ERC	23.5	1949.225	0.07715	9959.3	8060.73333	24829.66667	1137.03333		7147.33333	552.84333	229.8	833.87667	6513.3	90.895	17.095	170.45	146	23.585	77.65	73.725	443.5	25.565	24.47	171.1	123.6	29.4	138.6	15.22	1.611	3.608	9.04	2.147	7.8235	512.7	43.055	90.06	10.45	40.72	7.7075	1.528	6.6505	0.93	5.6205	1.061	3.1945	0.4585	3.0525	0.441	3.7865
ERC	26.5	1938.0875	0.0904625	9053.33333	5828.5	22249	1047		5801.1	387.18667	195.41	551.07	5899.83333	82.07533	16.85	167.05	119.6	20.485	68.26	64.48	319.55	25.42	18.045	172.45	125.05	28.635	132.15	15.195	2.2805	2.602	8.2795	2.3655	8.4255	524.35	43.41	89.045	10.435	40.22	7.5285	1.519	6.618	0.9265	5.3705	1.029	3.091	0.4435	2.9685	0.434	3.625
ERC	29.5	1927.225	0.1013625	9297.9	6819.1	22011.66667	1100.93333		6379.43333	402.71667	205.27667	482.30667	6219.66667	80.641	17	167.25	99.54	21.105	61.19	55.25	256.1	25.47	14.65	172.55	124.75	28.64	135.05	15.47	2.241	1.612	6.8725	1.9955	11.31	530.35	43.99	90.345	10.65	41.46	7.791	1.5605	6.713	0.9345	5.513	1.065	3.1655	0.461	3.014	0.448	3.6935
ERC	32.5	1917.175	0.1131375	8532.56667	6099.73333	19922.33333	1084.56667		5731.83333	400.02667	183.15667	494.81333	5988.53333	82.53367	17.255	166.65	94.89	19.855	56.705	50.05	226	25.215	14.24	178.4	124.4	28.18	133.05	15.265	1.6755	1.3005	6.293	1.8195	8.962	520.7	42.665	86.485	10.34	39.75	7.402	1.51	6.6005	0.9295	5.331	1.017	3.0525	0.4515	2.922	0.433	3.657
ERC	35.5	1906.875	0.105225	9787.33333	5281.1	22661	1148.8		5781.53333	441.84667	209.75	482.64333	6375.76667	80.923	17.615	168.4	96.285	20.04	56.145	46.03	206.2	25.955	13.745	185.85	123.5	29.025	132.3	15.46	1.882	1.0665	5.649	1.667	8.4555	540.15	43.205	88.505	10.675	41.29	7.7445	1.58	6.709	0.9455	5.461	1.0495	3.22	0.471	3.046	0.4475	3.716
ERC	38.5	1895.4375	0.0907125	9735.36667	4894.46667	22715.33333	1096.8		5268.8	493.46667	180.71	443.43	6251.43333	77.75667	16.96	169.15	96.63	19.655	56.24	42.375	183.95	25.915	15.09	190.05	117.3	27.335	124.6	14.44	2.4265	0.8745	5.1245	1.0825	7.6925	536.55	42.25	84.73	10.225	39.39	7.337	1.4855	6.4055	0.908	5.2575	1.0165	3.0595	0.438	2.9575	0.428	3.568
ERC	41.5	1889.175	0.082125	8114.96667	4618.3	18454	1029		4782.4	390.21667	171.14	451.97333	5562.93333	79.372	18.18	181.15	107.1	55.39	58.575	42.92	170.45	26.715	13.015	253.5	128.75	30.535	138.85	15.995	1.651	0.6525	4.89	0.939	9.6305	549.1	46.295	90.385	10.93	41.27	7.9105	1.616	6.7335	1.0015	5.6965	1.148	3.269	0.4995	3.064	0.4685	3.694
ERC	44.5	1883	0.082125	9052.36667	4639.73333	26122.66667	1044.43333		5332.33333	675.66667	221.61	816.28333	6398.06667	80.969	18.42	178.5	104.75	1499.5	787.55	292.65	167.2	27.645	17.265	304.75	129.45	33.165	145.3	63.525	6.9175	0.5795	6.5445	1.621	8.625	581.35	50.12	98.45	11.51	43.685	8.0565	1.663	7.1445	1.065	5.8995	1.1365	3.4015	0.4545	3.304	0.434	3.9325
ERC	46.5	1876	0.082125	8836.8	4275.1	25298	1028.8		5008.23333	705.66667	196.27667	867.75667	6250.6	80.12767	16.79	173.5	100.43	28.315	70.29	46.995	168.2	25.76	15.445	265.9	127.8	30.66	142.5	16.47	1.8235	0.601	3.82	0.788	9.4925	567	49.3	97.5	11.615	45.485	8.589	1.942	7.4515	1.164	5.826	1.229	3.3995	0.525	3.23	0.535	3.8545
ERC	48.5	1870	0.082125	9160.73333	4430.1	21017.33333	1097.36667		5352.96667	571.85	166.21667	610.94667	6374.3	86.77067	16.27	162.3	93.66	19.825	53.09	38.625	141.85	25.43	15.295	268.6	116.5	27.71	126	14.965	2.5545	0.4295	3.355	0.5985	7.7105	510	42.4	83.5	9.9265	38.145	7.265	1.491	6.152	0.942	5.0125	1.004	2.9515	0.4335	2.805	0.3865	3.412
ONW	0.5	2012.55	0.0206	8208.76667	7309.63333	18520	1032.2		4668.26667	7497.06667	355.40333	661.84	5356.2	88.55967	16.185	150.15	124.2	23.71	147.5	160.6	499.45	24.35	52.015	126.95	170.2	29.8	132.65	14.19	8.768	4.079	10.33	2.163	7.2765	738.65	41.375	85.395	9.8715	38.065	7.331	1.4655	6.489	0.8835	5.306	1.0175	2.998	0.423	2.8385	0.4045	3.4365
ONW	1.75	2008.1	0.0208625	7613.26667	6394.96667	16621	998.29333		4051.5	9102.3	264.43	524.16333	5378.96667	90.28633	16.995	154.65	129.65	173.2	152.45	158.05	524.75	25.75	50.455	153.75	177.8	32.345	135.55	14.67	11.11	4.043	10.215	2.1505	8.0795	836.9	44.405	92.325	10.605	41.18	7.668	1.546	6.6495	0.906	5.347	1.024	3.022	0.424	2.913	0.406	3.348
ONW	2.75	2003.7	0.0212125	6769.16667	6611.26667	19128	947.01333		3539.56667	15382	234.92333	739.83333	5520.53333	88.556	16.23	146	119.25	28.43	177.75	150.35	501.2	24.255	128.8	145.4	170.35	29.77	125.8	13.555	9.839	3.701	10.046	2.2395	7.0285	1113	42.865	88.505	10.17	39.065	7.364	1.498	6.436	0.8675	5.1535	0.987	2.9395	0.41	2.741	0.394	3.297
ONW	3.75	1997.2375	0.0202875	7882.76667	5967	22441.33333	1033.36667		4231.8	1980.56667	229.51	1494.83333	5106.26667	84.11233	16.825	152.45	126.25	23.39	146.6	158.9	560.85	25.055	88.1	149.55	164.05	30.58	128.6	14.45	2.479	4.6685	10.785	2.5585	8.2445	800.65	45.04	92.515	10.755	41.075	7.7855	1.571	6.7525	0.9125	5.4065	1.031	3.0215	0.4255	2.8765	0.4175	3.2955
ONW	4.75	1990.0875	0.0189375	7786.63333	17736	15883	1053.63333		5102.73333	1318.1	221.37	739.72	5109.4	87.744	16.7	149.1	133.75	40.735	137.15	1445	623.2	24.94	23.915	149.25	169	30.865	132.95	14.32	2.0715	4.6085	11.575	2.4485	7.6155	689.6	44.625	93.17	10.71	41.8	7.7205	1.5515	6.6665	0.8945	5.3315	1.0205	2.996	0.422	2.838	0.4055	3.448
ONW	5.75	1982.6	0.023625	7695.6	66925	14531	980.79667		5099.43333	1134.23333	211.28667	573.83667	5232.7	93.43733	13.795	126.7	116.5	17.305	111.6	52.635	594	21.155	14.77	124.5	210.95	25.44	109.65	11.08	1.4705	5.041	9.645	2.3365	7.193	542.95	36.525	75.36	8.681	33.29	6.3095	1.266	5.442	0.7325	4.391	0.828	2.4455	0.345	2.298	0.329	2.7085
ONW	6.75	1975.9	0.029575	7700.3	56074.66667	14661.33333	995.74667		4662	1178.23333	210.31	578.24333	5176.13333	93.35067	14.675	130.25	132.05	18.265	106.9	142.05	616.4	22.575	18.25	133.95	204.7	27.38	122.35	12.835	1.6215	5.34	11.475	2.5805	7.035	577.35	39.915	83.33	9.557	37.28	6.931	1.395	5.9745	0.822	4.873	0.926	2.76	0.3865	2.5965	0.371	3.66
ONW	7.75	1969.125	0.0289	9048.3	29378.33333	17905.66667	1076.93333		5022.9	1197.3	213.64	623.28333	5418.9	91.687	16.375	144.9	140.45	21.31	111.7	148.45	659.15	25.135	24.825	149.25	177.8	30.11	127.85	10.775	1.705	4.523	11.96	2.6395	7.14	617.55	43.55	91.005	10.425	40.405	7.5145	1.5215	6.5675	0.8855	5.251	1.003	2.9655	0.4165	2.805	0.411	3.3195
ONW	8.75	1962.15	0.030825	9400.83333	15060.66667	17734.66667	1159.4		4884.4	957.04	211.80667	584.54333	5654.86667	89.07733	17.75	155.1	136.15	52.8	104.145	149.95	543.8	26.93	22.645	162.1	168.7	31.37	128.45	14.885	1.8505	3.6825	11.345	2.158	8.0855	652.9	46.015	96.81	11.01	41.985	8.017	1.5995	6.88	0.94	5.587	1.0455	3.1105	0.443	2.9425	0.423	3.621
ONW	9.75	1954.175	0.03035	9595.66667	5940.76667	18910	1190.26667		4756.93333	968.65333	210.05333	555.09667	5624.7	84.563	18.65	163.65	131.75	24.785	112.9	136.4	558.7	28.65	24.685	173.05	164.45	33.495	136.8	15.71	1.8345	3.657	10.53	1.9835	8.3745	705.5	49.13	104.8	11.83	45.255	8.5655	1.704	7.3255	0.996	5.901	1.1215	3.3235	0.4725	3.177	0.456	3.589
ONW	10.75	1945.05	0.030125	9555.6	4104.13333	23328.33333	1111.3		4466.03333	1654.2	194.07	1205.03333	5523.7	79.14433	17.185	163.5	118.3	24.35	90.62	115.5	405.65	27.93	21.815	136.4	154.75	29.425	140.1	15.71	2.0585	2.386	9.3565	1.552	8.3475	674.2	40.16	90.12	10.315	40.73	7.589	1.5335	6.5865	0.9065	5.4045	1.0345	3.101	0.4385	2.971	0.4235	8.5075
ONW	11.75	1935.875	0.032225	8528.5	3704.3	30345.66667	1026.23333		4179.9	4272.23333	179.31667	3386.53333	5532	83.20867	17.92	155.2	98.6	21.985	65.67	78.965	245.4	26.06	17.25	161.7	150.85	30.315	126.6	14.355	1.1155	1.3185	5.925	1.211	8.9745	638.05	47.815	94.535	10.685	40.925	7.7955	1.5575	6.71	0.9	5.3645	1.015	3.0635	0.428	2.8815	0.4175	3.66
ONW	12.75	1928.05	0.04325	9071.03333	3566.6	24716	1115		4449.03333	1458.36667	176.52667	1271.83333	5610.83333	72.58233	18.68	164.4	238.2	2613	89.16	568.6	182.1	27.19	14.255	174.15	155.75	31.915	122.55	14.55	1.2705	0.664	4.0975	1.0165	7.8555	661.35	46.675	98.14	11.32	42.925	8.1035	1.624	7.042	0.9385	5.624	1.0725	3.169	0.4475	3.0435	0.4375	4.1825
ONW	13.75	1922	0.054875	9590.53333	3594.4	21992.66667	1177.53333		4845.76667	618.83	197.39333	474.74667	5727.7	75.50133	20.74	165.45	98.93	33.34	69.775	75.64	157.1	27.195	12.06	173.45	159.45	31.965	124.4	15.065	1.276	0.675	3.2355	0.754	7.9985	675.3	43.485	98.065	11.415	44.165	8.414	1.6975	7.145	0.971	5.7605	1.0935	3.237	0.462	3.087	0.444	3.3155
ONW	14.75	1916.85	0.055875	9329	3556.96667	21011.66667	1179.2		4755.9	539.71	201.26	442.62	5732.53333	74.52233	18.655	161.25	95.93	20.915	65.815	67.205	145.75	26.165	12.34	172.55	158.6	32.875	123.45	13.705	1.125	0.382	3.146	0.601	8.2045	689.05	47.965	98.825	11.575	45.485	8.5365	1.711	7.289	0.9915	5.9435	1.1245	3.345	0.47	3.167	0.461	3.083
ONW	16.5	1907.65	0.05845	9172.8	3398.6	19061.33333	1152		4614.66667	498.45333	192.83	391.82333	5599.63333	76.03333	18.53	163.7	95.28	19.45	62.985	70.54	147.9	26.75	21.12	172.6	158.95	32.3	122.6	14.065	1.1995	0.4485	3.3045	0.569	8.1905	678.9	47.025	96.23	11.405	44.05	8.3215	1.681	7.1925	0.9695	5.794	1.0995	3.2435	0.4635	3.114	0.445	3.3775
ONW	18.5	1897.2	0.061225	8686.56667	3344.03333	16424.66667	1174.93333		4493.96667	447.31	196.94667	358.90333	5209.96667	77.63133	18.745	164.1	95.385	18.575	58.255	78.185	149.7	26.94	25	172.85	157.45	32.065	121.25	14.08	1.099	0.6665	3.16	0.6205	8.4115	658.95	47.315	96.565	11.36	43.705	8.343	1.6655	7.067	0.966	5.6905	1.087	3.2115	0.453	3.0805	0.4425	3.069
ONW	20.5	1888.075	0.077775	9554.5	3316.1	23302	1172.2		4827.96667	887.31	193.12667	1389.8	5816.3	85.00667	17.765	157.65	95.5	36.66	67.875	66.53	146.55	26.255	56.125	169.65	154.85	31.445	121.5	13.915	0.9695	0.6225	2.7705	0.58	8.244	633.5	46.345	94.085	11.13	42.615	8.175	1.663	7.095	0.9515	5.6535	1.0765	3.1935	0.4485	3.005	0.4335	3.1005
ONW	22.5	1879.375	0.075525	9283.3	3420.1	19626.66667	1143.96667		4720.43333	460.36	192.06667	367.45333	5593.4	73.50167	18.665	161.55	96.185	20.27	67.71	64.14	142.6	26.855	11.405	178.2	162.85	32.87	122.75	14.16	2.6205	0.2915	3.0985	0.5475	8.5605	687.85	48.01	98.39	11.665	45.195	8.491	1.7095	7.306	0.9935	5.879	1.1265	3.3495	0.4715	3.2035	0.46	2.956
ONW	25.5	1851.8	0.029025	9663.43333	3225.83333	18997.66667	1195.8		4868.93333	467.35667	192.82	435.26	5857.13333	82.09367	18.69	160.15	94.98	21.85	60.61	67.865	144.5	26.72	42.745	173.65	158.95	32.525	122.55	14.265	1.07	0.5315	3.0525	0.656	7.816	664.1	48.635	98.22	11.71	45.325	8.5055	1.725	7.3355	0.997	5.911	1.121	3.3475	0.4715	3.187	0.4595	3.311
ONW	28.5	1819.508	0.0366	9887.66667	3261.83333	20883.66667	1210.1		4987.26667	468.15333	201.58333	398.84333	6128.43333	83.916	17.75	156.3	92.615	669.2	440.6	127.3	141.15	26.04	51.07	171.35	151.9	31.52	116.45	28	2.516	0.182	3.367	0.638	7.5585	645	46.34	93.61	11.295	43.335	8.2565	1.553	6.9735	0.849	5.614	0.9725	3.109	0.34	2.9975	0.329	3.2075
ONW	31.5	1787.108	0.0366	9347.9	3133.46667	18489.33333	1134.26667		4710.1	407.97333	191.85	380.05667	5564.9	80.906	18.17	157.8	92.95	20.295	55.485	66.125	141.95	26.875	57.245	173.15	157.55	31.765	119.45	14.09	1.0605	0.4155	3.3095	0.5935	8.226	648.05	47.59	95.415	11.475	43.83	8.3315	1.691	7.109	0.967	5.7945	1.1	3.244	0.4605	3.095	0.4455	3.263
ONW	34.5	1754.708	0.0366	9681.63333	3197.96667	21776	1146.96667		4875	696.27667	199.13667	822.63333	5836.13333	84.285	18.515	158.25	93.605	22.065	64.555	64.03	144.15	26.745	16.975	172.9	159.15	32.22	122.9	14.12	2.152	0.4635	3.0455	0.5885	8.136	667.05	47.96	94.84	11.51	44.545	8.485	1.715	7.2845	0.9885	5.8525	1.112	3.3095	0.473	3.1755	0.462	3.223
ONW	37.5	1722.308	0.0366	9094.23333	3129.76667	18129.33333	1132.86667		4598.66667	392.96333	191.31333	373.27	5514.56667	81.70767	18.72	163.05	95.83	20.02	60.285	72.48	141.35	26.695	14.15	177.5	163.55	33.55	125.25	14.27	1.5255	0.553	3.3625	0.6165	8.104	684.35	49.12	97.525	11.845	46.08	8.691	1.7545	7.457	1.021	6.087	1.1515	3.4515	0.485	3.245	0.4715	3.491
ONE	0.25	2012.7	0.0231												13.315	115.95	87.795	17.985	88.3	113.3	318.95	19.715	36.565	124.3	151.85	18.395	108.15	11.735	5.9865	2.7615	7.083	1.887	4.1325	648.9	37.28	76.68	9.155	35.46	6.8355	1.3615	5.983	0.817	4.8075	0.913	2.694	0.3785	2.5465	0.368	2.5405
ONE	0.5	2012.1	0.0231	8591.76667	13082.66667	20830.33333	1013.76333		5173.5	10799.33333	392.41667	848.21	6465.63333	97.858
ONE	1.75	2007.975	0.022683333	8986.46667	10316.66667	20875.66667	1020.83333		4941.1	26997.33333	323.89	709.72667	6793.36667	100.20133	13.485	113.85	90.295	5134	1510.5	449.85	326.45	20.315	36.345	122.85	154.6	25.725	113.05	19.66	14.765	3.085	7.8905	2.135	5.9745	797	36.75	74.58	8.839	34.145	6.645	1.341	5.8455	0.81	4.7265	0.8935	2.647	0.3715	2.5005	0.3575	2.994
ONE	2.75	2004.675	0.02235	7805.8	7816.96667	40067.66667	970.11333		4180.86667	9861.7	274.95667	1995	8616.5	93.483	13.93	121.6	93.44	29.23	106.4	112.95	351.25	20.49	124.2	127	144.75	26.825	112.55	12.15	3.564	3.0685	7.1575	2.31	5.968	863	38.54	77.145	9.247	36.265	6.927	1.3945	6.054	0.823	4.8925	0.925	2.734	0.3825	2.6185	0.371	2.6175
ONE	3.75	2000.825	0.0219	8438.56667	7246.36667	16530	1034.96667		4847.43333	2469.66667	259.21	607.54	5644.86667	88.09667	15.135	129.35	99.045	18.745	91.94	116.85	359.55	22.145	14.31	138.3	136.75	28.45	124.9	13.095	1.632	3.0385	8.049	2.0045	6.662	615	40.805	84.02	10.0105	38.175	7.3385	1.498	6.5305	0.8855	5.236	1.0005	2.965	0.4135	2.7505	0.3995	3.334
ONE	4.75	1995.275	0.0230375	9373.36667	8243.23333	21107.66667	1062.26667		5769.9	3118.73333	245.38	1529.13333	5828	88.75	14.96	129.35	102.1	17.89	88.31	115.4	374.9	22.37	13.775	138.7	137.3	28.09	122.75	13	1.5	2.788	8.357	2.12	5.9505	618.1	41.495	85.175	9.9565	38.85	7.3345	1.4845	6.4255	0.8845	5.1395	0.98	2.8995	0.412	2.7535	0.3975	3.297
ONE	5.75	1989.575	0.0299875	8572.13333	52750.33333	15041	998.79667		5961.3	1709.13333	233.41333	652.16667	5619.26667	95.86667	13.485	116.35	93.55	14.16	68.76	104.1	368.6	20.15	12.215	124.5	167.75	24.775	105.25	11.46	1.1025	3.476	7.457	2.0355	5.828	560.9	36.985	72.845	8.8785	34.545	6.5345	1.3335	5.745	0.7885	4.6155	0.878	2.5905	0.3705	2.4435	0.354	2.8885
ONE	6.75	1984	0.0359875	8746.13333	76656	18634.66667	969.39333		6230.06667	4210.96667	229.98667	1852.4	5847.3	98.82367	12.27	111.85	112.85	497	114.95	96.005	399.3	18.635	17.5	117.8	184.95	23.275	103.4	11.145	0.0235	3.6795	7.9835	2.15	5.486	517	34.035	68.045	8.2155	31.845	6.0685	1.231	5.35	0.725	4.296	0.811	2.4015	0.3355	2.294	0.3245	2.477
ONE	7.75	1978.8	0.0391375	8832.86667	68069.66667	17881.33333	963.92333		6223.46667	2046.43333	219.85333	703.83	5526.16667	96.143	13.605	118.5	116.9	17.49	92.31	101.9	485.4	20.055	19.865	126.55	184.65	24.74	120.2	11.95	1.711	4.4645	10.135	2.325	6.092	550.9	36.98	74.67	8.8395	34.905	6.5155	1.3105	5.7095	0.7865	4.632	0.875	2.5905	0.3685	2.4455	0.354	3.2435
ONE	8.75	1973.475	0.03995	9337.73333	58993.33333	26347.66667	1004.88		6402.7	4590.9	226.39667	2483.7	6290.2	110.43667	13.01	114.05	128.9	19.21	107.75	111.8	566.05	19.49	30.08	118.9	177	24.795	127.3	11.66	1.835	5.31	11.565	2.7345	5.7695	528.25	36.35	72.825	8.685	34	6.522	1.3075	5.651	0.7785	4.5765	0.8715	2.594	0.3615	2.4175	0.351	3.43
ONE	9.75	1967.775	0.03375	9726.9	41166.66667	24674	1036.63333		6449.46667	2541.36667	233.80333	944.16667	6329.33333	110.75667	14.08	121.9	150.7	18.34	99.91	128.55	707.2	20.985	33.415	126.75	165.4	26.395	137.75	13.105	2.344	6.09	13.78	3.342	6.265	558	38.37	78.115	9.2575	36.09	6.926	1.393	6.1305	0.831	4.9895	0.9385	2.7685	0.391	2.66	0.3785	3.6775
ONE	10.75	1962.1125	0.0305625	9928.83333	31256.33333	22799.66667	1049.06667		6242.4	1657.66667	237.11667	663.88	6259.06667	107.45	14.465	122.6	146.45	19.545	100.035	130.15	615.85	21.895	30.885	132.75	158.1	26.915	129.8	13.03	2.313	5.3705	13.165	3.2015	6.7175	578.25	39.245	78.76	9.536	37.23	7.0085	1.442	6.2365	0.86	5.0565	0.9535	2.8065	0.4005	2.708	0.3865	3.5
ONE	11.75	1956.5625	0.0364125	8703.5	34136.66667	20342.33333	981.50667		5309.8	3278.5	234.76667	1494.03333	5851.6	102.886	14.885	122.4	131.25	19.62	85.89	111.45	505.35	21.96	30.66	137.45	157.9	26.85	118	12.6	1.7915	3.5175	11.255	2.4765	6.5845	577.85	39.145	79.085	9.589	37.525	7.149	1.4255	6.1455	0.8415	5.081	0.942	2.808	0.395	2.645	0.378	3.5645
ONE	12.75	1951.1	0.042125	8935.83333	14062.66667	21745	990.88		5215.36667	2061.53333	221.61	1041.83333	5922.1	93.78567	15.395	129.65	125.2	19.205	78.66	98.595	425.85	23.39	25.585	146.35	146.85	27.495	114.7	13.43	1.611	2.9705	10.615	2.4295	6.1055	603.05	41.235	82.68	9.9205	38.775	7.3865	1.492	6.357	0.871	5.1765	0.983	2.9705	0.4015	2.737	0.3905	3.115
ONE	13.75	1945.68	0.04577	8924.5	12526.66667	18988.33333	984.76		5178.73333	1258.86667	214.85667	543.04667	5665.96667	89.442	16.15	133.4	122.15	25.25	68.63	93.77	402.2	24.35	22.87	150.35	145.9	28.32	116.7	13.655	1.6145	2.6545	10.415	2.237	6.8775	607	42.615	84.345	10.225	39.435	7.59	1.5305	6.523	0.9065	5.262	1.017	2.985	0.433	2.8195	0.406	3.256
ONE	14.75	1939.6	0.04445	8965.36667	14675	21912	964.69		5131.1	2009.3	211.64333	984.66	5885.9	91.56833	15.58	130.4	106.8	19.06	63.805	88.61	348.5	23.44	23.25	149.15	143.65	27.685	114.15	13.365	1.483	2.124	9.7915	1.9225	6.69	586.55	41.56	82.29	10.0025	38.875	7.3735	1.4985	6.448	0.8825	5.1855	0.989	2.928	0.409	2.7575	0.3975	3.134
ONE	16.5	1928.6	0.042225	10131.53333	7538.2	24867.66667	1013.43333		4917.63333	1385.86667	213.13	574.82333	6231.76667	83.24767	15.77	137.05	93.165	18.4	52.01	71.515	285.3	24.05	19.925	124.75	134.8	26.43	118.9	13.735	1.361	1.347	8.3175	1.676	7.7395	560.4	37.605	76.225	9.4255	36.07	7.004	1.4395	6.1395	0.852	5.065	0.9685	2.879	0.4065	2.746	0.399	3.2765
ONE	18.5	1914.55	0.038825	10487	5357.6	24966	993.75		4741.96667	1179.63333	208.19667	624.47667	6136.43333	79.96233	14.64	138.6	86.01	18.005	49.695	59.735	216.35	24.005	17.065	87.935	128.5	23.42	118.55	13.52	1.3895	1.0025	6.349	1.3835	6.8485	533.4	32.1	67.44	8.397	32.84	6.5045	1.3255	5.62	0.79	4.6665	0.893	2.6865	0.388	2.6095	0.3815	3.251
ONE	20.5	1898.225	0.03215	10244	5146.1	26105.66667	971.46667		4794.1	2232.36667	208.19667	1980	6217.53333	85.47533	15.48	129.5	78.64	16.495	46.49	51.515	156.2	23.095	14.505	136.15	131.3	26.24	114.25	13.37	1.5425	0.603	4.6865	0.9095	6.5725	567.35	38.275	76.875	9.396	35.85	6.9185	1.4225	6.0215	0.849	4.947	0.9465	2.8175	0.396	2.715	0.389	3.188
ONE	22.5	1879.475	0.0296	10197.76667	4924.83333	23067.66667	1024.99667		4873	1115.96667	210.62333	544.84	6228.1	83.765	14.755	131.45	78.555	17.395	47.005	48.64	144.15	22.715	14.575	108.85	129.85	23.775	110.35	13.125	1.4215	0.432	4.1695	0.717	6.244	536.15	32.72	66.72	8.3455	32.175	6.32	1.307	5.5135	0.781	4.572	0.895	2.6635	0.381	2.5625	0.3755	3.019
ONE	24.5	1861.075	0.034625	9798.9	4188.5	21611	1010.36333		4604.06667	1043.93333	207.63667	600.46333	6305.96667	84.49733	15.18	130.95	77.88	16.185	45.045	46.275	128.6	22.46	12.6	136.85	131.85	25.17	108.75	12.72	1.367	0.3235	3.2115	0.38	6.3845	558	37.15	74.3	9.1375	35.375	6.7735	1.382	5.938	0.8225	4.8475	0.9165	2.7445	0.39	2.594	0.3775	2.647
ONE	27.5	1830.4275	0.0281	9958.33333	3808	23065.33333	1048.56667		4796.43333	1231.13333	220.60333	768.55	6230.16667	88.514	15.84	135.75	83.22	17.27	47.28	47.145	124.8	22.875	12.67	143.85	135.95	26.21	114.65	12.63	1.2835	0.3145	2.8715	0.5115	6.624	569.85	39.19	78.02	9.576	36.615	7.0915	1.4365	6.148	0.8555	4.9905	0.9565	2.8595	0.4085	2.69	0.3955	3.217
ONE	30.5	1799.6775	0.0281	9178.33333	3688.93333	23940.66667	1016.33333		4535.36667	1201.63333	223.72333	707.01667	6086.7	89.39167	15.845	135.25	79.72	18.73	52.745	57.57	124.4	22.645	13.625	132.35	134.4	25.95	110.7	12.69	1.6	0.334	2.7845	0.534	6.5565	557.8	37.695	75.245	9.378	36.215	7.001	1.4325	6.0635	0.8475	4.962	0.9495	2.814	0.4035	2.6755	0.3935	3.119
SUW	0.5	2008.87	0.065	12075.5	11420	24737	1517.75	10.0747	7849.6	3479.55	875.38	1036.7	6753.45		14.405	119.15	76.02	19.675	48.54	69.5	139.45	18.58	23.955	94	130.35	19.515	191.2	13.98	0.781	1.5945	2.693	0.976	3.7805	528.35	34.465	82.91	8.633	34.065	6.676	1.364	6.262	0.875	5.3095	1.0225	3.1105	0.4425	3.052	0.44	5.4265
SUW	1.25	2006.71	0.06725	11396	7980.4	23998.5	1413.15	8.151	6909.2	3148.9	724.03	1055.5	6132.6		14.825	128.1	80.075	20.285	50.565	73.35	141.2	19.365	26.31	96.835	130.2	29.35	201.75	14.59	0.9355	1.514	2.6995	0.887	3.838	526.4	34.825	81.915	8.721	33.955	6.717	1.3705	6.2635	0.8705	5.3385	1.025	3.0955	0.4405	3.0185	0.434	5.338
SUW	1.75	2005.135	0.066	12083	7281.4	26071	1425.05	8.14485	7085.4	4451.2	661.085	1162.3	6500.75		14.92	127.05	79.26	21.395	50.455	71.63	139.6	19.2	29.245	97.295	131.3	29.14	203.75	14.645	0.995	1.407	2.636	0.8535	3.9135	550.25	35.42	82.975	8.8065	34.43	6.768	1.389	6.249	0.882	5.325	1.035	3.1615	0.444	3.0195	0.444	5.446
SUW	2.5	2002.57	0.06	11443.5	7201	43640.5	1326.9	7.48245	6606.2	1637.35	648.21	2382.55	6561.3		14.405	124.25	77.635	19.47	48.51	72.81	131.4	18.805	53.065	95.29	126.65	28.645	198.2	14.155	0.953	1.0985	2.711	0.993	3.766	542.85	35.645	82.56	8.8235	34.905	6.8695	1.387	6.282	0.8895	5.3415	1.028	3.111	0.442	3.005	0.4415	5.318
SUW	3.5	1998.76	0.057	12380	6652.75	20225	1469.5	8.70005	7063.9	988.37	556.65	921.8	6075		14.79	125.25	80.485	19.4	49.295	68.655	143.35	19.42	11.3	97.37	135.45	29.565	202.4	15.005	0.7795	1.458	2.816	0.9535	3.873	539.1	35.88	82.64	8.9595	34.765	6.869	1.3825	6.298	0.896	5.373	1.047	3.1565	0.4495	3.016	0.4415	5.334
SUW	4	1996.62	0.0545	13187	7032.5	21735	1572.05	9.43875	7599.95	951.29	576.955	854.255	6552.65		15.005	127.1	81.31	20.395	50.32	70.275	146.55	19.725	12.135	98.93	135.45	29.875	204.15	15.055	0.734	1.5805	2.8485	0.856	3.9685	549.6	36.51	83.37	9.065	35.15	6.9315	1.4105	6.382	0.9035	5.4695	1.0525	3.1935	0.4595	3.0495	0.451	5.468
SUW	4.75	1993.31	0.05275	12957.5	7087.85	20775	1564.1	9.6228	7596.8	890.4	532.97	805.75	6248.8		14.965	127.25	81.335	19.625	49.31	70.66	152.35	19.905	12.88	100.42	137.9	29.925	204	14.955	0.7925	1.534	2.824	0.853	3.7525	564.4	36.565	81.895	9.1035	35.945	6.9305	1.427	6.428	0.913	5.523	1.0575	3.2035	0.4595	3.186	0.4535	5.4155
SUW	5.75	1988.5675	0.0545	12055	6635.6	23196	1398.75	8.36855	6902.2	1060.75	447	922.07	6156.9		14.6	122	79.69	21.3	50.78	71.955	157.1	19.065	13.875	96.675	136.5	29.55	207.75	14.315	0.436	1.81	2.94	0.84	4.089	546.25	35.78	78.885	8.92	34.695	6.8045	1.3875	6.3395	0.9035	5.396	1.049	3.1465	0.4535	3.0505	0.44	5.49
SUW	6.5	1984.87	0.053	12185.5	6901.95	21239	1419	8.738	6998.25	1046.75	433.31	872.55	6179.15		14.325	119.5	77.49	19.535	48.25	73.01	165.75	18.675	13.52	94.01	133.9	28.985	198.8	14.31	1.07	1.798	3.2245	1.058	4.335	527.95	34.815	76.195	8.65	33.65	6.663	1.362	6.137	0.8645	5.266	1.0085	3.077	0.4245	2.9555	0.422	5.1755
SUW	7.5	1980.26	0.077	12430.5	7094.7	22478	1444.3	8.99435	7266.1	1094.25	400.93	889.745	6219		14.505	120.5	79.51	903.25	565.3	294.95	172.2	19.11	14.995	93.28	130.2	29.445	192.25	35.22	3.0475	1.9385	4.162	1.212	4.6655	519.2	35.845	78.835	8.8425	34.72	6.7725	1.388	6.2615	0.8905	5.3565	1.041	3.141	0.44	3.0095	0.4235	5.1125
SUW	8.5	1976.41	0.105	12503	7007.3	22959.5	1392.55	9.00085	7097.45	1099.15	345.155	917.375	6107.9		14.495	117	75.325	19.975	47.215	68.975	166.8	18.445	14.45	93.16	137.25	28.685	193.6	14.255	7.6715	1.683	3.558	1.118	4.5455	529.3	34.89	77.63	8.69	34.605	6.6485	1.3595	6.18	0.872	5.263	1.0135	3.051	0.43	2.9305	0.423	5.157
SUW	9.75	1971.963333	0.112888889	11972.5	7105.25	22494	1367.25	8.6192	6872.25	1055	275.505	915.195	6066.15		13.645	117.35	76.035	21.335	48.055	70.665	179.3	18.44	13.9	91.77	138.7	28.7	189.95	14.31	20.885	1.791	3.767	0.8055	4.413	530.25	34.61	76.14	8.567	33.63	6.6295	1.372	6.0735	0.8735	5.1435	1.007	3.034	0.429	2.9085	0.4155	5.027
SUW	10.75	1968.176667	0.108444444	8098.9	5997	18135.5	1158.35	7.51095	4991.8	799.42	143.19	728.135	5434.65		13.705	117.35	104	600.75	55.865	76.7	176.35	18.325	14.625	91.4	144.15	28.63	195.55	14.725	16.345	2.0035	3.798	0.958	3.8965	535.8	34.93	77.25	8.7145	33.95	6.6605	1.403	6.0385	0.866	5.236	1.0065	3.05	0.4295	2.893	0.424	5.192
SUW	12	1963.55625	0.103125	10801.5	6800.25	18731.5	1378.05	8.69365	6402.55	1062.85	176.775	772.025	6341.9		14.64	122.4	79.23	19.03	47.505	70.04	167.8	19.01	13.305	97.38	145.1	29.005	202.9	15.225	1.0985	1.6815	3.8345	0.9565	3.751	559.9	35.595	77.365	8.9305	34.285	6.8575	1.414	6.2445	0.895	5.322	1.024	3.1115	0.4425	2.992	0.4375	5.3415
SUW	13.25	1959.3875	0.09875	12645.5	7122.75	24004.5	1492.85	9.55645	7332.25	994.345	211.8	781.515	6791.8		15.19	128.15	89.08	212.8	54.96	82.705	176.15	20.065	15.115	100.1	140	29.905	203.65	14.93	0.63	1.806	4.282	0.933	3.8685	561.5	37.255	79.985	9.1205	36.325	7.069	1.446	6.4795	0.9215	5.607	1.0805	3.236	0.4595	3.087	0.4535	5.422
SUW	14.75	1953.975	0.095	12589	7024.55	21052.5	1504.6	9.77265	7284.35	1031.75	157.98	731.79	6376.25		15.18	129.6	82.535	20.84	52.32	85.01	182	20.34	14.77	101.3	136.95	30.06	198.95	14.79	1.3855	2.2805	4.44	0.976	3.9435	566.15	37.795	80.625	9.255	35.96	7.0475	1.45	6.4195	0.9145	5.455	1.061	3.225	0.458	3.0595	0.441	5.3105
SUW	15.75	1950.23	0.093	10711.5	6385.9	20627.5	1284.6	7.4241	5972.85	1007.35	94.765	745.815	6573.85		14.37	122.8	79.89	19.805	48.805	85.705	167.55	19.16	13.955	94.55	146.55	29.385	200.95	14.905	0.6875	2.269	4.323	1.22	3.3835	555.4	36.2	78.11	8.957	35.235	6.8645	1.435	6.3315	0.904	5.383	1.032	3.118	0.447	2.9865	0.435	5.331
SUW	17	1944.69875	0.091125	11128	6720.6	17932	1331.95	8.08605	6186.8	897.32	96.4885	743.43	6849.55		14.425	122.25	79.265	18.77	47.83	86.45	156.7	18.545	12.45	94.31	147.45	29.17	208.25	14.915	1.016	2.298	4.4625	0.9645	3.553	562.05	36.21	78.6	8.999	35.51	6.9575	1.418	6.3435	0.903	5.3545	1.0375	3.112	0.441	2.986	0.434	5.4765
SUW	18.25	1939.505	0.085	10906.5	6467.55	22220.5	1278.75	7.6748	6036.1	1094.7	97.863	1280.85	6938.95		14.785	120.85	82.31	22.14	48.205	78.995	139.95	18.695	12.06	92.885	151.45	29.985	208.5	15.005	0.788	1.7765	4.0915	1.302	3.419	557.1	35.69	78.315	8.9415	34.905	6.8805	1.433	6.3825	0.9165	5.446	1.057	3.248	0.4535	3.081	0.445	5.54
SUW	19.75	1934.08	0.065	10810.5	7466.8	17658.5	1312.75	8.1939	6696.75	1091.8	77.391	785.315	6452.45		14.735	119.4	79.125	18.6	46.74	64.17	131.25	19.05	10.765	95.075	151.2	28.505	201.25	14.92	0.4455	1.3565	3.401	0.8475	3.4635	569.6	36.065	78.63	8.945	35.125	6.81	1.431	6.2085	0.888	5.294	1.04	3.0975	0.4375	2.912	0.435	5.33
SUW	21	1929.346667	0.069761905	11197	6783.7	18867	1333.05	8.6725	6415.25	792.665	74.933	783.03	6635.3		14.275	119.25	80.1	18.49	46.78	60.6	118.05	19.095	10.265	96.51	151.1	29.325	198.7	14.855	0.737	1.103	2.9875	0.731	3.4775	564.4	36.085	79.94	8.989	34.98	6.798	1.4405	6.313	0.9075	5.3115	1.0235	3.1095	0.4455	2.971	0.433	5.198
SUW	22.25	1924.613333	0.07452381	11564	8031.6	18938	1406.35	9.11145	7294.4	959.34	88.478	806.1	6859.1		14.94	121.1	81.325	18.83	47.815	56.94	115.65	19.505	9.308	98.175	150	28.61	195.65	14.78	0.65	0.886	2.5675	0.697	3.722	575.6	36.925	80.085	9.057	35.245	6.9865	1.449	6.3345	0.9095	5.3225	1.036	3.0825	0.442	2.968	0.4295	5.2515
SUW	23.75	1918.933333	0.080238095	12624.5	8467.6	21971	1545.65	9.47895	8041.2	1065.2	94.7965	778.74	7657.95		15.605	129.45	85.235	20.75	51.255	56.05	118.15	20.33	9.7965	101.05	143.1	30.51	197.1	15.165	0.667	0.8275	2.705	0.702	4.161	578.15	39.14	86.695	9.711	38.125	7.3155	1.521	6.7065	0.9555	5.6825	1.121	3.3145	0.471	3.1345	0.4585	5.295
SUW	25	1914.2	0.085	12681.5	7278.65	21822	1511.3	9.21845	7255.05	758.25	60.541	786.55	7594.1		15.665	128.6	85.875	20.82	51.155	51.345	117.25	20.69	8.5665	102.45	140.85	29.46	198.55	14.77	0.6385	0.623	2.722	0.688	4.0435	571.7	37.415	81.63	9.2705	36.125	6.9795	1.4335	6.467	0.9195	5.4335	1.0565	3.148	0.4495	3.03	0.4435	5.312
SUW	26.25	1909.5675	0.08625	12156	7343.2	23545.5	1487.85	9.2922	7006.7	1069.85	88.281	1007.585	7111.65		15.445	128.2	84.51	27.23	55.66	51.35	116	20.125	9.3795	101.8	133.15	29.565	196.8	14.85	0.571	0.5055	2.3605	0.839	4.0185	562.6	37.97	82.82	9.4055	36.55	7.0545	1.4335	6.4475	0.9215	5.489	1.0675	3.214	0.4445	3.0675	0.434	5.251
SUW	27.25	1905.8615	0.08725	8569.5	6478.45	15002	1297.6	5.9778	5331.8	739.03	-18.69	661.425	5957.4		15.685	126.1	82.275	20.76	50.89	49.745	106.6	19.805	8.414	100.81	134.7	30.29	202.5	15.015	0.636	0.4465	2.244	0.707	3.8205	563.1	37.54	80.585	9.1975	35.535	6.9985	1.442	6.5125	0.935	5.5165	1.062	3.181	0.4525	3.0685	0.449	5.4335
SUW	28.5	1901.229	0.0885	11435.5	7051.65	17840.5	1426.45	8.0182	6644.7	1017.35	50.4246	743.62	6272.95		16.095	127.05	82.55	21.21	50.79	49.055	106.95	20.01	8.346	101.1	135.25	29.845	206.9	15.435	0.82	0.4005	2.2655	0.7345	3.9185	573.05	38.38	83.395	9.436	37.11	7.1505	1.475	6.6435	0.9565	5.6525	1.1	3.313	0.473	3.15	0.4635	5.6615
SUW	31	1891.932	0.083	8095	6124.85	14291.5	1200.1	6.06055	5072.25	725.375	-39.1455	665.82	5423.55		15.435	124.3	84.07	1485	728.55	179.35	99.445	19.925	8.258	102.75	137.25	29.665	210.6	46.005	3.9385	0.2965	2.841	1.0005	3.7695	571.7	37.4	81.105	9.2565	36.39	7.037	1.4735	6.5605	0.938	5.4965	1.0645	3.2495	0.458	3.1145	0.4565	5.675
SUW	34	1880.718	0.062	11175.5	6769.7	17027	1355.75	7.06965	6609.7	740.545	18.4745	712.115	6334		15.95	128.2	84.635	20.595	51.68	48.25	103.75	20.46	7.961	103.3	135.25	30.25	213.4	15.21	0.6245	0.354	2.186	0.637	3.8325	570.35	37.115	81.335	9.26	36.16	7.095	1.451	6.489	0.944	5.5105	1.0815	3.2755	0.465	3.096	0.456	5.586
SUW	37	1862.608	0.059	8985.75	7088	15251	1391.3	6.5276	5781.35	745.91	-6.3595	673.555	6358.15		15.955	125.55	81.81	20.685	51.55	45.445	105.1	20.185	8.1355	102.15	134	29.545	205.4	15.265	0.8855	0.1965	1.2225	0.783	4.0405	576.3	37.76	81.675	9.3235	36.335	7.0745	1.4545	6.48	0.9405	5.4975	1.071	3.2125	0.4545	3.0795	0.45	5.4455
SUW	40	1841.05	0.065	12380	6954.85	19804	1461	8.42745	6991.45	953.62	70.2319	897.945	7363.15		15.945	126.5	83.315	20.135	50.965	48.29	102.55	19.825	7.862	101.7	138.7	30.875	215.75	15.355	0.754	0.3755	2.145	0.649	3.725	579.1	38.015	83.165	9.482	37.175	7.212	1.5005	6.7355	0.966	5.692	1.0905	3.3195	0.4705	3.196	0.467	5.768
SUW	43	1820	0.065	10730	6410.9	18478.5	1311.1	7.3269	6211.8	650.24	16.11	791.765	6721.4		14.775	119.35	79.365	17.89	44.85	42.275	90.775	19.09	7.5105	99.88	143.65	30.155	230.9	15.285	0.862	0.306	2.0175	0.6255	3.4435	579.15	36.8	80.06	9.2855	36.455	7.12	1.4595	6.658	0.949	5.626	1.0855	3.3185	0.4635	3.172	0.462	6.18
MIC51S	0.375	2008.168	0.033444	6167.45	43631.5	15482	1038.25	11.4095	20417.5	2180.15	97.283	519.75	5336.5		10.99	92.395	91.13	15.08	57.225	63.385	290.45	16.11	23.895	104.45	117.25	20.27	115.35	10.785	1.6975	2.043	10.995	1.434	5.3305	449.5	28.95	52.065	7.0195	26.645	5.0325	1.014	4.47	0.623	3.705	0.7065	2.1905	0.3055	2.079	0.3075	3.2195
MIC51S	1.375	2003.5	0.031788	6513.6	43899.5	15900.5	1020.7	11.0555	20608	2208.15	68.105	504.68	5402.2		11.025	93.15	92.165	15.15	56.705	67.57	294.9	16.28	23.605	106	117.05	20.57	118.7	10.91	1.503	2.05	11.365	1.6835	5.5145	450.25	28.515	52.78	7.015	27.465	5.1265	1.0185	4.444	0.6205	3.7	0.723	2.1745	0.31	2.0965	0.313	3.267
MIC51S	2.375	1995.563	0.024595	5945.7	45403	14462.5	974.23	11.131	20431	2216.75	53.6395	486.36	5137.65		10.9	91.1	90.66	15.185	57.325	66.645	295.6	16.21	22.555	104	117.65	20.47	121.8	10.55	1.8185	2.24	10.785	1.622	5.4675	447.35	27.42	51.815	6.88	26.375	4.982	1.0155	4.3665	0.618	3.7145	0.709	2.172	0.307	2.116	0.3045	3.298
MIC51S	3.375	1984.094	0.019168	6018.3	47644.5	14501	907.64	9.17125	20257	2282.3	44.415	477.215	4728.4		10.9	89.685	90.635	14.835	56.775	64.61	302.3	16.19	21.7	102.1	118.35	20.135	119.65	10.595	1.241	2.4545	10.665	1.623	5.174	444.1	26.81	50.805	6.843	26.05	4.947	1.003	4.361	0.6125	3.6085	0.702	2.154	0.3035	2.066	0.3025	3.211
MIC51S	4.375	1968.85	0.020246	6059.5	50918.5	15007	924.155	9.0768	19576.5	3454.8	44.6365	476.16	5288.65		10.71	88.385	89.86	14.625	54.585	64.24	326.25	15.69	22.135	100.26	123.6	11.885	122.65	10.7	2.1675	2.7945	12.03	1.7555	5.0135	501.4	26.02	49.64	6.687	25.945	4.8405	0.99	4.337	0.61	3.6105	0.697	2.1085	0.3025	2.075	0.302	3.419
MIC51S	5.375	1957.697333	0.031568	6547.55	46993.5	19262	1047.15	10.8533	18138	2150.2	46.2645	639.82	6539.75		10.765	86.64	79.315	20.31	43.885	57.295	282.6	16.355	24.25	103.45	124.8	19.995	113.6	10.545	1.051	2.3325	8.312	1.931	4.8815	470.5	25.22	50.15	6.784	25.9	4.931	0.993	4.3075	0.6105	3.6265	0.7	2.1285	0.3055	2.077	0.307	3.1635
MIC51S	6.375	1948.148	0.033564	6574.75	38227	11624	997.29	10.973	18160	1499.4	50.5075	366.76	5205.4		11.31	88.43	74.075	14.315	40.035	57.555	200.5	17.025	10.34	110.5	120.75	21.29	125.7	10.79	0.8505	1.4275	7.0875	1.624	5.2365	461.2	26.635	52.505	7.1685	27.72	5.2155	1.0535	4.582	0.6415	3.857	0.735	2.223	0.3205	2.173	0.3205	3.4815
MIC51S	7.25	1941.75	0.05985	6270.4	29846	15643	1015.2	11.6855	17251	564.61	47.014	591.215	5189.65		11.83	94.275	69.24	14.255	41.905	40.01	131.25	17.1	13.15	115.6	117.2	21.79	125.85	10.73	1.5555	1.3285	2.633	2.113	5.2095	465.3	27.5	54.115	7.3795	28.57	5.316	1.071	4.679	0.655	3.9025	0.7515	2.295	0.325	2.223	0.3275	3.496
MIC51S	8.25	1937.95	0.1669	5451.65	23860.5	9639.55	906.305	11.2425	14716.5	434.925	41.756	281.155	4256.35		8.974	71.865	98.89	488	40.495	29.865	70.43	13.825	5.429	94.695	118.1	16.68	117.6	8.121	0.5725	0.4105	1.4975	0.4725	3.8595	432.4	22.64	42.23	5.852	22.235	4.189	0.858	3.678	0.509	3.027	0.588	1.77	0.2595	1.7595	0.258	3.1465
MIC51S	8.75	1937.15	0.2946	6192.1	19565.5	11529.5	1002.74	12.2345	12478.5	421.285	43.15	306.405	4764.7		10.91	86.275	65.89	261.25	42.725	33.765	80.315	16.175	6.5765	111.5	120.75	20.275	143.6	9.9635	1.123	0.402	1.797	0.4745	4.675	482.3	25.68	50.44	7.023	26.675	5.0275	1.029	4.4185	0.609	3.65	0.709	2.148	0.3095	2.0835	0.308	3.7965
MIC51S	9.75	1936.275	0.876925	5798.7	13733.5	11539.5	925.76	10.4834	9124	409.75	-40.0125	282.325	4220.6		7.9795	61.895	42.995	9.702	26.405	22.35	55.355	12.54	4.6255	87.72	117.1	15	106.7	7.3715	0.268	0.193	1.181	0.246	3.44	454.5	20.085	38.155	5.4065	20.79	3.8695	0.8025	3.2965	0.454	2.705	0.5225	1.599	0.23	1.603	0.235	2.8595
MIC51S	10.25	1936.025	1.457675	4862.5	10307.5	10028.6	784.15	9.2985	6881.3	345.085	-56.918	258.12	3803.05		8.667	65.67	45.815	10.575	27.565	23.565	59.855	13.115	5.2585	92.195	115.35	16.005	102.5	6.966	0.3745	0.177	1.1525	0.2615	3.5285	445.8	20.17	40.015	5.5705	21.4	4.006	0.8245	3.461	0.4795	2.8465	0.5505	1.702	0.2405	1.6375	0.239	2.855
MIC51S	11.75	1933.85	1.7128625	3948.7	7034.7	9495.8	627.825	6.0877	4716.65	323.465	-76.84355	236.54	3466.1		6.303	49.51	33.9	7.4865	19.305	15.79	41.22	10.165	5.0145	76.635	111.65	12.12	106.9	7.925	8.5705	0.166	0.9735	0.2085	2.5465	429.75	14.685	29.045	4.0505	15.63	2.9275	0.6395	2.523	0.3585	2.171	0.425	1.354	0.197	1.3355	0.199	2.754
MIC51S	13.25	1927.525	0.0968	6804.95	10174.5	16426.5	1024.4	9.9128	6817.1	1077.6	-38.815	547.405	4795.05		13.195	103.05	73.765	15.95	47.85	40.29	95.825	19.435	16.43	134	127.3	23.455	138.9	11.255	0.7085	0.3665	2.103	0.3285	6.062	578.4	28.98	58.63	8.125	30.935	5.8185	1.1825	4.996	0.7015	4.1755	0.808	2.453	0.3535	2.403	0.355	3.7545
MIC51S	14.75	1906.375	0.0353	4009.9	25009.5	76503.5	711.44	4.9617	11230	1755.2	-68.60361	4891.65	11886		10.345	85.515	59.77	15.24	41.845	37.81	87.985	15.225	78.69	102.05	147.3	23.96	102.65	8.889	0.384	0.6455	1.564	0.2505	4.929	698.7	26.585	48.515	7.128	27.64	5.2505	1.072	4.71	0.6565	3.9185	0.7675	2.3225	0.328	2.1955	0.315	2.7735
MIC51S	17.5	1862.65	0.0368	5756.25	43078.5	8196.65	1078	9.83175	17623	458.055	-36.2935	317.95	4290.15		12.055	116.75	69.535	11.395	36.685	59.69	96.455	17.66	5.417	118.55	125.2	22.485	121.5	10.6	1.9465	0.8765	1.8695	0.9425	5.447	476.25	26.98	53.06	7.5795	29.185	5.4775	1.0975	4.844	0.676	4.0385	0.782	2.3905	0.3425	2.292	0.3405	3.397
MIC51S	20.5	1814.95	0.0368	5265.2	85471.5	7803.55	992.91	8.8533	16833.5	392.355	-23.0805	317.145	4011.6		10.59	84.14	59.52	12.95	38.41	39.325	81.06	15.895	4.3265	105.25	134.85	20.48	101.55	8.9435	2.3195	0.4695	1.678	0.331	4.8125	421.5	23.905	47.37	6.795	25.965	4.881	0.991	4.38	0.6105	3.63	0.703	2.151	0.302	2.0825	0.296	2.8415
MIC51S	23.5	1767.25	0.0368	5329.65	101835	7863.35	1019.4	10.05815	15535.5	305.12	-20.728	319.2	4152.8		10.335	81.23	57.06	11.53	33.865	37.035	79.26	15.175	4.329	102.15	139.2	19.22	95.195	8.8415	0.832	0.444	1.711	0.3465	5.3025	407.15	22.94	45.34	6.4385	24.935	4.6885	0.9365	4.088	0.5695	3.409	0.6645	2.0165	0.2885	1.9535	0.2845	2.662
MIC51S	26.5	1719.55	0.0368	5044.15	125040	8767.5	985.585	10.5845	15130.5	257.74	-15.9095	325.26	4379.55		9.6395	76.82	53.745	13.295	37.285	34.475	72.2	14.355	4.878	96.01	147.55	18.2	86.945	8.129	3.356	0.3765	1.58	0.383	4.407	384	21.26	42.03	6.019	23.15	4.3185	0.879	3.8655	0.532	3.206	0.6235	1.9105	0.271	1.835	0.266	2.4745
MIC51S	29.5	1671.85	0.0368	5071.3	125035	13433	990.58	8.9846	11954	214.18	-26.612	319.385	4507.4		9.2885	74.855	50.815	12.66	32.92	30.82	70.63	14.165	4.979	93.4	151.2	18.105	89.795	8.704	11.025	0.357	1.534	0.4195	4.6735	388.45	21.73	42.135	6.1565	23.58	4.4855	0.9025	3.949	0.5565	3.284	0.6395	1.9105	0.275	1.849	0.272	2.5105
HUK78	0	2012.5	0.066	10552.15	4936.25	23535.5	2134.9	15.077	6481.8	2508.6	149.925	651.705	7906.9		13.825	113.85	95.795	19.435	98.85	82.37	208.2	22.605	25.055	126	155.55	17	137	12.365	1.191	1.5855	4.982	1.338	4.9665	614.45	43.655	88.365	9.862	37.715	6.791	1.3635	5.7985	0.801	4.7035	0.891	2.664	0.3715	2.512	0.3655	3.788
HUK78	0.5	2011.1	0.066	10733.65	4497.8	23349.5	2182.75	16.216	6561.75	1368.9	177.685	655.52	8508.85		13.64	113.6	94.73	19.19	96.96	80.19	212.95	22.235	18.335	123.9	152.55	25.78	132.2	12.22	0.938	1.6055	4.867	1.2785	5.007	597.1	43.06	86.26	9.659	37.13	6.78	1.335	5.8195	0.7725	4.634	0.871	2.597	0.3685	2.4875	0.356	3.5505
HUK78	1	2009.6	0.06808	10793.5	4576.2	23648	2219.3	16.647	6687.25	1208.85	182.305	549.67	8719.4		13.36	114.85	96.47	18.99	94.99	82.215	221.7	22.48	18.825	125.95	152.25	26.2	133.3	12.365	0.944	1.6205	5.111	1.2635	5.1585	606.85	43.725	87.84	9.8505	37.015	6.758	1.3515	5.802	0.7875	4.7055	0.885	2.6905	0.367	2.551	0.3625	3.6265
HUK78	2	2006.6	0.07224	10491.8	4263.05	24731.5	2165.7	16.07	6361.3	1461.3	160.725	748.55	8835.35		13.58	113.75	95.695	19.06	93.155	81.1	209.7	22.26	20.705	123.4	151.1	25.71	131.55	12.28	0.9515	1.388	5.0025	1.264	6.193	597.85	43.585	85.915	9.785	37.145	6.7825	1.334	5.7975	0.78	4.6475	0.883	2.6485	0.3665	2.472	0.3575	3.6275
HUK78	3	2003.6	0.0764	10707.5	4437.5	22303	2157.1	15.869	6454.35	1268.45	140.95	561.31	8340.45		13.59	116	98.125	18.865	91.395	84.235	227.5	22.55	18.46	127.4	154.1	25.92	131.5	12.3	1.5345	1.8395	5.3195	1.3295	5.3055	612.65	43.75	88.255	9.854	37.635	6.8395	1.351	5.8865	0.7925	4.7085	0.8875	2.674	0.3755	2.5285	0.3645	3.3615
HUK78	5	1997.1	0.0697	10631.5	4221.9	22926.5	2161.2	16.056	6407	1100.9	171.61	478.31	8432.35		13.655	116.7	99.345	20.705	92.99	83.845	228	22.72	18.365	126.9	155.55	26.635	130.45	12.425	1.23	1.9585	5.363	1.533	5.1545	626.9	44.115	88.27	10.005	38.88	6.8965	1.378	5.9295	0.7995	4.7685	0.907	2.7225	0.377	2.5375	0.3665	3.4475
HUK78	7	1990.433333	0.0693	10968	4337.15	23574	2186.2	15.6745	6528.45	1314.9	148.51	636.22	8563.1		14.05	114.75	97.83	18.89	94.345	82.95	239.05	22.555	19.825	126.65	156.75	26.71	132.9	12.485	1.493	1.7835	5.6805	1.3855	5.183	614.2	44.275	89.12	10.01	38.435	6.959	1.371	5.9325	0.7985	4.8415	0.9035	2.706	0.3745	2.569	0.3645	3.7135
HUK78	9	1983.7	0.0685	14920.5	4439.55	22376	2228.65	18.767	6550.45	1086.7	106.2175	497.095	8628.6		6.7025	112.85	124.55	309	96.22	83.12	242	20.365	17.86	45.59	114.9	8.0705	126.35	12.215	1.04	1.7915	5.3655	1.3515	4.3845	482.45	14.46	27.625	3.501	13.25	2.354	0.471	1.9895	0.2665	1.5955	0.307	0.9275	0.132	0.9265	0.133	3.438
HUK78	10	1980.3	0.0679	14247.5	4244.9	22849	2114.05	17.8625	6235.2	1123.1	94.6345	549.575	8460.55		13.625	111.45	96.28	18.64	91.495	80.55	236.35	22.315	21.43	123.75	151.8	25.99	130.2	12.275	1.2785	1.729	5.663	1.4215	5.327	603	42.93	85.66	9.8325	37.745	6.829	1.3605	5.863	0.7875	4.7275	0.885	2.668	0.3675	2.5265	0.361	3.617
HUK78	11	1976.825	0.068475	13833.5	4309.6	21841	2115.5	18.07	6184.55	1057.25	102.3565	506.15	8389.8		13.5	112.4	96.655	17.665	84.415	79.13	237.85	22.53	17.655	124.65	152.15	25.645	127.2	12.19	1.3205	1.9315	5.4755	1.4165	5.411	598.6	41.8	83.925	9.763	36.94	6.6665	1.33	5.7165	0.7725	4.5755	0.877	2.624	0.361	2.476	0.3515	3.5125
HUK78	13	1969.875	0.069625	14327.5	4226.2	21821.5	2170.45	18.233	6304.45	1129.55	108.3	555.1	8480.95		13.49	112	97.14	3021.5	776.3	172.3	227.45	22.87	17.855	124.95	156.5	25.92	130.1	15.25	1.3315	1.867	5.6985	1.482	5.1355	607.95	42.385	84.36	9.843	36.935	6.8125	1.3445	5.797	0.78	4.6585	0.8845	2.6385	0.368	2.4695	0.3575	3.5805
HUK78	15	1962.675	0.0686	14624.5	4454.8	22624	2186.75	18.634	6490.35	1237.05	97.5525	664.83	8286.75		13.705	112.9	95.195	20.505	75.575	64.715	206.5	22.51	16.765	125.7	152.75	25.95	129.3	12.2	0.879	1.934	4.8915	1.3215	5.178	614.45	42.2	84.56	9.883	37.515	6.869	1.3575	5.8825	0.798	4.661	0.89	2.657	0.3725	2.5025	0.3605	3.6215
HUK78	17	1955.225	0.0654	15529.5	4510.25	21956	2261.75	18.9235	6710.6	1094.7	111.24	521.155	8693.3		13.74	111.8	92.155	18.77	66.405	66.85	188.55	22.465	15.895	126.3	154.85	26	131.75	12.33	0.821	1.697	4.6355	1.2845	5.019	626.75	42.68	84.85	10.0045	37.825	6.8555	1.364	5.898	0.7955	4.71	0.892	2.6745	0.3725	2.535	0.3645	3.5905
HUK78	18	1951.5	0.0638	15508.5	4595.8	23063	2263.35	19.0195	6764.35	1197.7	106.82	590.65	8666.5		13.785	113.6	92.98	20.485	73.305	66.195	185.1	22.52	15.55	127.55	154.4	26.45	133.2	12.38	1.056	1.775	4.4505	1.2475	5.1025	632.15	43.155	86.6	10.18	38.765	6.971	1.401	5.987	0.813	4.814	0.916	2.741	0.3845	2.591	0.37	3.7095
HUK78	20	1943.85	0.0654	15107.5	4445	22518.5	2250.05	19.3565	6720.05	1242.25	115.84	686.03	8583.8		13.84	114.45	93.5	18.56	61.775	62.255	176.65	22.55	13.81	128.2	154.8	26.87	135.55	12.305	0.8405	1.857	4.226	1.1485	5.0865	635.95	44.115	87.385	10.305	39.325	7.0995	1.4015	6.05	0.821	4.882	0.9315	2.7855	0.391	2.6305	0.38	3.771
HUK78	22	1936.2	0.067	15949	4547.75	25058.5	2289.5	18.6945	6965.95	1213.3	123.46	772.14	9146.25		13.875	112.95	91.715	19.855	61.37	56.86	145.8	22.23	14.01	126.85	157.35	26.895	132.35	12.075	1.0735	1.348	3.273	0.9385	4.956	645.55	44.52	86.82	10.32	40.155	7.181	1.415	6.1485	0.8245	4.9005	0.933	2.7645	0.387	2.626	0.376	3.685
HUK78	26	1920	0.0606	15116.5	4438.6	24495.5	2225.85	19.106	6748.7	1166.3	112.455	774.82	8511.3		13.67	111.4	91.23	19.405	56.04	51.13	116.25	22.055	12.27	125.85	156.8	26.97	135.35	12.01	0.9695	0.657	2.4295	0.621	4.926	644.35	44.825	87.84	10.515	40.13	7.177	1.433	6.1425	0.83	4.941	0.938	2.8075	0.3915	2.6335	0.378	3.829
HUK78	30	1902.7	0.0576	14703.5	4348.3	23994.5	2137.45	17.3265	6653.5	1170.35	109.34	761.64	7570.35		13.72	109.55	90.445	19.405	56.375	48.28	102	21.61	10.605	123.9	159.15	27.185	136.45	11.92	0.7995	0.4125	2.0655	0.465	4.6615	642.55	44.71	87.435	10.465	40.16	7.2175	1.427	6.1375	0.8265	4.955	0.9345	2.7755	0.3905	2.6545	0.377	3.804
HUK78	34	1884.3	0.0575	17381.5	4264.6	26496.5	2217	19.21	7298.3	1271.45	125.71	897.025	8434.15		13.885	110.1	92.51	31	53.995	47.58	100.48	21.77	10.86	122.9	159.15	27.215	138.45	12.105	1.194	0.3625	2.2635	0.4495	4.611	657.3	45.31	88.11	10.545	40.19	7.258	1.4335	6.1955	0.831	4.953	0.9335	2.79	0.39	2.6315	0.376	3.8075
HUK78	36	1874	0.05425	17587.5	4530.95	26340	2255.85	18.9615	7393.9	1225.85	121.785	868.31	8425.75		13.615	108.7	90.945	18.82	54.715	47.97	100.515	21.94	10.455	122.1	159.65	26.995	137.35	12.005	0.92	0.3925	1.98	0.4455	4.5685	651.75	45.155	87.46	10.475	39.55	7.1605	1.4295	6.152	0.8265	4.8505	0.9195	2.7695	0.3855	2.5925	0.374	3.741
HU12	0	2012.5	0.0766	9762.5	43223.5	22904.5	1388.9	12.8855	26788	3929.35	129.7385	885.905	8429.4		10.155	90.615	83.34	880.75	69.24	46.365	120.6	15.185	35.485	91.725	133.7	10.505	115.35	9.8325	1.302	1.1045	2.538	0.882	3.809	422.95	29.815	64.615	6.697	26.355	4.845	1.0045	4.265	0.5725	3.4535	0.65	1.9735	0.2715	1.8765	0.2705	3.024
HU12	1.2	2010.756	0.07856	9357.7	44865.5	21466	1335.1	12.3055	27421	1095.6	55.112	910.07	8421.5		10.365	90.065	67.595	13.25	50.46	40.875	119.3	15.17	24.08	92.23	136.45	19.11	121.25	9.9965	0.9595	0.916	2.5105	0.839	3.5695	408.6	33.16	61.245	6.6795	26.05	4.915	1.001	4.2915	0.573	3.468	0.647	1.973	0.2745	1.8755	0.275	3.183
HU12	2.2	2008.836	0.08136	11039.3	36031	18208	1424.8	13.591	23216.5	714.68	70.6335	515.505	8020.5		11.235	99.305	73.105	14.055	63.195	48.465	145.2	16.61	11.13	100.715	137	20.915	129	11.09	0.496	1.143	3.168	0.9565	4.0325	436.05	31.82	66.085	7.2565	28.565	5.3825	1.08	4.6055	0.618	3.7955	0.7075	2.129	0.302	2.064	0.293	3.4275
HU12	3.5	2005.825	0.08565	9708.35	31591	18617	1308.9	11.8395	20608.5	681.365	48.4065	521.595	7808.65		10.92	97.775	72.095	13.855	61.835	51.8	153.5	16.7	13.07	98.83	136.05	21	134.2	11.11	1.2295	1.1885	3.52	0.9955	3.9175	440.15	31.825	64.5	7.277	27.905	5.269	1.072	4.5215	0.612	3.7005	0.703	2.1115	0.2975	2.04	0.293	3.513
HU12	4.5	2002.875	0.08975	8056.55	33599	17787	1156.1	11.2245	21470.5	549.185	18.6887	512.595	6825.2		10.2695	93.025	70.42	12.955	60.42	49.185	146.65	15.745	12.55	94.12	137.4	20.09	136.15	10.815	1.0825	1.105	3.4495	0.927	3.654	435.05	30.895	62.715	7.1065	27.38	5.2015	1.0555	4.545	0.6105	3.6865	0.6945	2.096	0.2965	2.033	0.2905	3.5465
HU12	6	1998.25	0.0865	8542.45	37039.5	17619	1207.9	11.5285	23827	616.93	-66.6129	419.975	7131		10.9	98.56	73.21	14.29	71.165	51.915	163.75	16.565	12.655	99.01	135.2	21.105	136.05	11.125	1.2725	1.1825	3.842	1.015	3.697	435.7	32.21	65.29	7.3445	28.64	5.3205	1.0765	4.6275	0.6255	3.712	0.722	2.155	0.3075	2.0685	0.3015	3.605
HU12	7	1995.1	0.0812	9560.25	30904.5	19821.5	1308.55	12.9545	20571	619.425	-62.9958	503.085	7417.05		11.49	103.5	76.925	14.54	66.89	56.36	174	17.545	14.43	104.8	137.4	21.72	131.75	11.71	1.108	1.289	4.0475	0.992	4.1785	453.35	35.44	67.23	7.6165	29.565	5.5425	1.119	4.76	0.6525	3.9505	0.758	2.224	0.315	2.1505	0.31	3.475
HU12	8	1991.65	0.07725	9246.15	27843.5	19785	1276.45	12.647	18781	588.585	-73.91445	550.44	7219.25		11.935	107.45	80.015	15.54	77.56	55.41	181.7	17.88	14.915	107.4	139.1	22.61	138.3	12.07	1.139	1.3205	8.116	1.075	4.377	462.75	34.23	69.17	7.8805	30.47	5.693	1.1595	4.9435	0.6705	4.0295	0.7635	2.294	0.3255	2.181	0.316	3.618
HU12	10	1984.45	0.0776	8964.05	32070	17932.5	1255.25	12.079	21333.5	515.225	-73.34305	486.265	7418.1		11.125	99.57	74.64	14.055	63.63	50.38	167.85	16.825	11.92	101.025	142.25	21.5	139.6	11.59	1.104	1.0535	3.883	0.986	4.0855	444.15	31.8	64.39	7.3825	28.67	5.3705	1.104	4.6265	0.6335	3.802	0.7255	2.191	0.31	2.0975	0.3045	3.641
HU12	12	1976.65	0.07675	8713.95	31725.5	18233.5	1179.8	11.4985	20960.5	492.405	-70.5585	491.255	7165		10.9	96.175	74.06	13.775	70.735	50.19	177.75	16.59	13.605	98.055	140.9	20.97	139.25	11.245	1.4125	1.3135	4.0425	1.0105	3.9035	437.75	31.06	62.755	7.172	27.745	5.2475	1.064	4.543	0.6215	3.798	0.7125	2.1655	0.301	2.079	0.2965	3.6385
HU12	14	1968.35	0.0728	9441.8	28828.5	19598.5	1262.25	12.2045	19321	501.195	-51.308	524.18	7248.4		11.205	101.115	77.38	27630	895.5	216.15	190.4	17.23	14.985	102.25	141.9	21.95	138.95	36.025	4.193	1.479	5.3985	1.4925	4.155	461.8	32.58	65.385	7.535	29.015	5.5095	1.1175	4.785	0.6505	3.946	0.745	2.2545	0.3145	2.1515	0.312	3.678
HU12	15	1964.1	0.074	8714.25	29509.5	19377	1181.7	10.4605	19435	478.275	-77.44965	533.38	7061.45		10.65	95.225	72.175	13.87	61.98	49.845	173.55	16.755	14.01	98.51	142	20.91	138.15	11.275	1.44	1.3425	4.465	1.1105	4.1575	448.15	30.75	61.865	7.2065	27.71	5.2225	1.0625	4.5355	0.616	3.729	0.708	2.126	0.298	2.043	0.2925	3.5725
HU12	17	1954.2	0.0665	8026.45	38076.5	16299	1092.85	9.68395	24294	402.185	-87.398	431.69	6644.2		10.108	89.695	66.365	12.23	52.345	45.68	157.9	15.705	11.6	92.175	141.05	20.07	132.45	10.9	1.121	1.423	4.083	1.0605	3.616	431	29.295	58.575	6.9315	26.655	5.0245	1.03	4.3575	0.5905	3.567	0.6945	2.0705	0.2875	1.977	0.2855	3.4885
HU12	19	1942.7	0.0699	7895.9	37280.5	14902.5	1123.4	9.8726	23920.5	485.645	-85.1305	417.68	6681		10.355	91.41	63.895	12.06	43.24	40.805	131.9	15.76	9.11	94.465	141.35	20.59	136	11.06	1.1085	1.428	3.48	1.0205	3.5775	440.45	30.29	61.425	7.1305	27.535	5.229	1.0695	4.525	0.6175	3.7065	0.6985	2.1	0.299	2.051	0.2935	3.617
HU12	21	1931.5	0.0692	8138.5	36311.5	15845.5	1163.15	11.535	23485.5	390.5	-79.49114	428.145	7277.25		10.45	90.365	63.15	12.86	40.8	37.235	123.55	15.945	8.6205	94.55	142.25	20.71	137.65	11.14	1.1635	1.188	3.1475	0.817	3.5115	435.25	30.22	60.525	7.118	27.38	5.146	1.0575	4.5005	0.612	3.6495	0.7025	2.133	0.2985	2.0465	0.294	3.6355
HU12	23	1921.2	0.0876	7513.1	35472.5	14964	1088.85	9.9862	22959	347.49	-90.5602	452.415	6628.7		10.61	91.915	63.39	12.585	37.455	33.38	95.35	15.705	8.02	94.08	143.1	20.875	145.25	10.845	1.064	0.7365	2.272	0.6365	3.44	442.15	30.04	59.98	7.1445	27.245	5.1585	1.064	4.4675	0.613	3.674	0.701	2.106	0.299	2.0855	0.2985	3.7885
HU12	25	1911.533333	0.086933333	7025.3	46255	15112	1147.3	11.543	29086.5	374.715	-158.4745	429.905	7149.65		10.129	87.755	61.26	11.8	33.585	30.45	78.385	14.715	6.588	89.56	140.15	20.29	137.2	10.65	0.8875	0.3905	1.7775	0.4675	3.3075	410.9	29.19	58.415	6.929	26.705	5.037	1.041	4.4035	0.6115	3.6055	0.687	2.06	0.2925	1.9915	0.2855	3.6445
HU12	26	1906.7	0.0866	7220.9	39589	16923	1189.35	10.5099	25263	389.485	-172.3225	587.9	6929.1		10.745	93.025	66.065	16.51	52.66	29.76	79.29	15.805	7.103	96.82	142.95	21.4	138.7	11.37	1.1575	0.3025	1.8445	0.428	3.574	437.55	30.775	61.68	7.3345	28.685	5.4115	1.0995	4.66	0.641	3.84	0.73	2.225	0.3135	2.1325	0.306	3.6975
HU12	30	1883.2	0.0975	7183.75	39269.5	15465	1205.1	10.3047	25143.5	339.895	-154.794	450.375	7356.7		10.28	87.835	62.28	11.935	33.46	25.465	67.995	15.23	5.804	91.64	146.2	20.2	143	10.73	0.834	0.2165	1.536	0.364	3.215	431.6	29.12	58.68	6.9695	26.885	5.1085	1.0505	4.4345	0.6025	3.616	0.6835	2.0835	0.2935	1.9895	0.288	3.723
HU12	34	1848.886	0.0752	7145.35	29611	14919	1144.25	9.69305	19374	283.81	-172.99	435.14	6423.75		10.54	92.84	65.43	12.115	34.585	27.52	72.27	15.65	5.726	95.66	148.9	21.455	152.9	11.29	0.5595	0.385	1.5435	0.374	3.3545	453.3	30.825	61.145	7.379	28.465	5.353	1.1115	4.7345	0.648	3.8225	0.7275	2.1805	0.312	2.123	0.3085	3.9405
HU12	38	1814.486	0.0752	6810.5	36980	15248.5	1137.45	9.25915	23456.5	408.735	-164.515	497.27	6747.35		10.385	90.185	63.625	12.385	34.355	27.465	71.365	15.335	5.8225	93.74	148.65	21.04	146.5	10.835	0.7935	0.2375	1.5815	0.369	3.395	443	29.955	59.81	7.214	27.835	5.2645	1.087	4.5875	0.63	3.793	0.7245	2.1935	0.309	2.1175	0.3055	3.8905
[truncated: 16 more columns]
